# Supplementary material for: Meta-Analysis Suggests That Intron Retention Can Affect Quantification of Transposable Elements from RNA-Seq Data
Source: Biology (Basel). 2022 May 27;11(6):826. doi: 10.3390/biology11060826 (PMC9220773; doi:10.3390/biology11060826)
Supplement: Supplementary file 1 [file biology-11-00826-s001.zip]

Archive with 5 entries (4 files):
- Supplementary_tables/
- Supplementary_tables/Table_S3.txt
- Supplementary_tables/Table_S1.txt
- Supplementary_tables/Table_S2.txt
- Supplementary_tables/Table_S4.txt
