# Supplementary material for: Meta-Analysis Suggests That Intron Retention Can Affect Quantification of Transposable Elements from RNA-Seq Data
Source: Biology (Basel). 2022 May 27;11(6):826. doi: 10.3390/biology11060826 (PMC9220773; doi:10.3390/biology11060826)
Supplement: Supplementary file 1 [file biology-11-00826-s001.zip › Supplementary_tables/Table_S3.txt]

1_gl000191_random	35345	35455	1_gl000191_random|35345|35455|MIRb:MIR:SINE|191|+	191	+
1_gl000191_random	35969	36018	1_gl000191_random|35969|36018|MIR:MIR:SINE|184|+	184	+
1_gl000191_random	36836	36886	1_gl000191_random|36836|36886|L2b:L2:LINE|240|+	240	+
1_gl000191_random	37197	37362	1_gl000191_random|37197|37362|X7B_LINE:CR1:LINE|201|-	201	-
1_gl000191_random	37377	37715	1_gl000191_random|37377|37715|CR1_Mam:CR1:LINE|304|-	304	-
1_gl000191_random	38235	38424	1_gl000191_random|38235|38424|MIR:MIR:SINE|191|+	191	+
1_gl000191_random	40192	40491	1_gl000191_random|40192|40491|AluSg:Alu:SINE|77|-	77	-
1_gl000192_random	24802	26713	1_gl000192_random|24802|26713|L2a:L2:LINE|258|+	258	+
1	1000924	1001874	1|1000924|1001874|LTR13A:ERVK:LTR|46|-	46	-
1	100169674	100169869	1|100169674|100169869|MIRc:MIR:SINE|279|-	279	-
1	100170014	100170828	1|100170014|100170828|LTR1:ERV1:LTR|151|+	151	+
1	100171660	100171980	1|100171660|100171980|AluJo:Alu:SINE|134|+	134	+
1	100172168	100172466	1|100172168|100172466|AluSz6:Alu:SINE|151|+	151	+
1	100173873	100174181	1|100173873|100174181|AluY:Alu:SINE|71|+	71	+
1	100388506	100388707	1|100388506|100388707|Tigger15a:TcMar-Tigger:DNA|286|+	286	+
1	10041298	10041590	1|10041298|10041590|AluY:Alu:SINE|79|-	79	-
1	10042885	10043177	1|10042885|10043177|AluSc:Alu:SINE|89|+	89	+
1	10043240	10043430	1|10043240|10043430|AluSx3:Alu:SINE|132|+	132	+
1	10043430	10043727	1|10043430|10043727|AluSx3:Alu:SINE|94|+	94	+
1	10044108	10044404	1|10044108|10044404|AluSx1:Alu:SINE|91|-	91	-
1	10045303	10045366	1|10045303|10045366|MIRb:MIR:SINE|283|-	283	-
1	100474078	100474507	1|100474078|100474507|L2c:L2:LINE|349|+	349	+
1	100489282	100489583	1|100489282|100489583|AluSc:Alu:SINE|96|+	96	+
1	100489828	100490124	1|100489828|100490124|AluSg:Alu:SINE|98|+	98	+
1	100490175	100490337	1|100490175|100490337|AluSc5:Alu:SINE|99|-	99	-
1	100502293	100502804	1|100502293|100502804|MLT1F1:ERVL-MaLR:LTR|194|-	194	-
1	100502804	100503009	1|100502804|100503009|L1MC4:L1:LINE|231|-	231	-
1	100503372	100503468	1|100503372|100503468|MIRb:MIR:SINE|300|+	300	+
1	100543757	100543890	1|100543757|100543890|MIRc:MIR:SINE|293|-	293	-
1	100610175	100610380	1|100610175|100610380|MIR:MIR:SINE|246|+	246	+
1	100610520	100610843	1|100610520|100610843|Tigger3a:TcMar-Tigger:DNA|123|+	123	+
1	100611157	100611428	1|100611157|100611428|AluJr:Alu:SINE|196|+	196	+
1	100611546	100611932	1|100611546|100611932|L2c:L2:LINE|347|+	347	+
1	100612060	100612338	1|100612060|100612338|AluSc8:Alu:SINE|68|-	68	-
1	100615539	100615766	1|100615539|100615766|MIR:MIR:SINE|206|+	206	+
1	100653088	100653302	1|100653088|100653302|AluJb:Alu:SINE|112|-	112	-
1	100654173	100654403	1|100654173|100654403|L3b:CR1:LINE|291|-	291	-
1	100654614	100654926	1|100654614|100654926|AluSz:Alu:SINE|122|+	122	+
1	100655404	100655633	1|100655404|100655633|MER3:hAT-Charlie:DNA|170|+	170	+
1	100655665	100655976	1|100655665|100655976|MLT1J2:ERVL-MaLR:LTR|259|-	259	-
1	100657364	100657654	1|100657364|100657654|AluJb:Alu:SINE|176|-	176	-
1	100659154	100659456	1|100659154|100659456|AluSg4:Alu:SINE|112|-	112	-
1	100659456	100659708	1|100659456|100659708|L1ME4a:L1:LINE|242|+	242	+
1	100659715	100659887	1|100659715|100659887|AluJb:Alu:SINE|212|-	212	-
1	100659887	100660195	1|100659887|100660195|AluSx3:Alu:SINE|101|-	101	-
1	100660195	100660333	1|100660195|100660333|AluJb:Alu:SINE|212|-	212	-
1	100661220	100661520	1|100661220|100661520|AluSx1:Alu:SINE|90|-	90	-
1	100661778	100661826	1|100661778|100661826|X3_LINE:RTE-BovB:LINE|222|-	222	-
1	100665158	100671644	1|100665158|100671644|L1PA7:L1:LINE|78|+	78	+
1	100723888	100726679	1|100723888|100726679|L1PA4:L1:LINE|39|-	39	-
1	100729323	100730419	1|100729323|100730419|MER11A:ERVK:LTR|48|+	48	+
1	100754370	100754679	1|100754370|100754679|AluSz6:Alu:SINE|133|-	133	-
1	100754679	100754995	1|100754679|100754995|AluJo:Alu:SINE|155|-	155	-
1	100756044	100756348	1|100756044|100756348|AluJb:Alu:SINE|161|+	161	+
1	100756621	100756743	1|100756621|100756743|MER5A:hAT-Charlie:DNA|333|-	333	-
1	100757479	100757772	1|100757479|100757772|AluSg:Alu:SINE|92|-	92	-
1	100757849	100758156	1|100757849|100758156|AluSc:Alu:SINE|124|-	124	-
1	101441072	101441380	1|101441072|101441380|AluSc:Alu:SINE|97|-	97	-
1	101443293	101443609	1|101443293|101443609|AluSq2:Alu:SINE|120|-	120	-
1	101444004	101444198	1|101444004|101444198|MIR3:MIR:SINE|309|-	309	-
1	101445134	101445197	1|101445134|101445197|MIRb:MIR:SINE|136|-	136	-
1	101445217	101445373	1|101445217|101445373|MIRb:MIR:SINE|233|-	233	-
1	101446015	101446087	1|101446015|101446087|L2c:L2:LINE|310|+	310	+
1	101455571	101455915	1|101455571|101455915|THE1D:ERVL-MaLR:LTR|104|-	104	-
1	101505495	101507082	1|101505495|101507082|MSTA-int:ERVL-MaLR:LTR|141|-	141	-
1	101509097	101509720	1|101509097|101509720|L2c:L2:LINE|328|+	328	+
1	101540801	101540943	1|101540801|101540943|MIR:MIR:SINE|223|-	223	-
1	101541102	101541216	1|101541102|101541216|MLT1K:ERVL-MaLR:LTR|277|+	277	+
1	101541983	101542422	1|101541983|101542422|MLT1K:ERVL-MaLR:LTR|351|-	351	-
1	101546051	101546188	1|101546051|101546188|MIRb:MIR:SINE|267|-	267	-
1	101548384	101548563	1|101548384|101548563|L2:L2:LINE|333|+	333	+
1	101550437	101550846	1|101550437|101550846|L2b:L2:LINE|372|-	372	-
1	101551522	101551812	1|101551522|101551812|AluSx:Alu:SINE|117|+	117	+
1	101761485	101761716	1|101761485|101761716|L2a:L2:LINE|274|-	274	-
1	101761716	101762007	1|101761716|101762007|AluJb:Alu:SINE|168|-	168	-
1	101762007	101762269	1|101762007|101762269|L2a:L2:LINE|270|-	270	-
1	101762291	101762582	1|101762291|101762582|AluSg:Alu:SINE|113|-	113	-
1	101762582	101762748	1|101762582|101762748|L2a:L2:LINE|270|-	270	-
1	101773744	101774156	1|101773744|101774156|MER39:ERV1:LTR|241|+	241	+
1	101825121	101828102	1|101825121|101828102|HERVL-int:ERVL:LTR|71|-	71	-
1	101837606	101838905	1|101837606|101838905|L1PB2:L1:LINE|99|-	99	-
1	101843575	101844409	1|101843575|101844409|MER4D0:ERV1:LTR|138|-	138	-
1	101845115	101845604	1|101845115|101845604|MLT1D:ERVL-MaLR:LTR|211|-	211	-
1	101846730	101847653	1|101846730|101847653|L1ME1:L1:LINE|235|-	235	-
1	101847653	101848107	1|101847653|101848107|MLT1D:ERVL-MaLR:LTR|171|-	171	-
1	101848456	101848908	1|101848456|101848908|L2b:L2:LINE|349|+	349	+
1	101852129	101853701	1|101852129|101853701|THE1B-int:ERVL-MaLR:LTR|96|-	96	-
1	101853701	101854067	1|101853701|101854067|THE1B:ERVL-MaLR:LTR|109|-	109	-
1	101855213	101855333	1|101855213|101855333|THE1B:ERVL-MaLR:LTR|83|-	83	-
1	101855335	101855373	1|101855335|101855373|MIRb:MIR:SINE|263|+	263	+
1	101857002	101857218	1|101857002|101857218|HAL1:L1:LINE|274|-	274	-
1	101857458	101857914	1|101857458|101857914|HAL1:L1:LINE|360|-	360	-
1	101859580	101859990	1|101859580|101859990|MLT1G3:ERVL-MaLR:LTR|224|+	224	+
1	101860113	101861039	1|101860113|101861039|MER21C:ERVL:LTR|163|+	163	+
1	101861463	101861762	1|101861463|101861762|AluJb:Alu:SINE|174|+	174	+
1	101875792	101880515	1|101875792|101880515|L1PB1:L1:LINE|115|+	115	+
1	101912798	101914049	1|101912798|101914049|MER21-int:ERVL:LTR|196|-	196	-
1	1030079	1031580	1|1030079|1031580|L1MD3:L1:LINE|258|-	258	-
1	10366522	10366835	1|10366522|10366835|7SLRNA:srpRNA:srpRNA|185|+	185	+
1	10367357	10367667	1|10367357|10367667|AluSx:Alu:SINE|116|-	116	-
1	104089206	104089521	1|104089206|104089521|MLT1C:ERVL-MaLR:LTR|160|-	160	-
1	104090480	104091387	1|104090480|104091387|THE1B-int:ERVL-MaLR:LTR|92|-	92	-
1	104096635	104096697	1|104096635|104096697|MER5B:hAT-Charlie:DNA|262|-	262	-
1	104096697	104096975	1|104096697|104096975|AluJb:Alu:SINE|166|+	166	+
1	104096975	104097115	1|104096975|104097115|MER5B:hAT-Charlie:DNA|262|-	262	-
1	104097140	104097201	1|104097140|104097201|MER5A:hAT-Charlie:DNA|328|+	328	+
1	10437714	10438008	1|10437714|10438008|AluSg:Alu:SINE|105|+	105	+
1	10440483	10440777	1|10440483|10440777|AluSx:Alu:SINE|99|+	99	+
1	10479051	10479373	1|10479051|10479373|AluSx3:Alu:SINE|84|-	84	-
1	10480332	10480427	1|10480332|10480427|L1ME3D:L1:LINE|326|+	326	+
1	10491099	10491219	1|10491099|10491219|MIRb:MIR:SINE|302|+	302	+
1	10517204	10517422	1|10517204|10517422|AluJr4:Alu:SINE|133|-	133	-
1	10517446	10517723	1|10517446|10517723|AluSx1:Alu:SINE|105|+	105	+
1	10517972	10518077	1|10517972|10518077|AluJr:Alu:SINE|171|+	171	+
1	10518077	10518461	1|10518077|10518461|MER20B:hAT-Charlie:DNA|268|+	268	+
1	10518591	10518893	1|10518591|10518893|AluSx1:Alu:SINE|122|-	122	-
1	10518913	10519210	1|10518913|10519210|AluSx3:Alu:SINE|121|-	121	-
1	10519806	10519988	1|10519806|10519988|AluJr:Alu:SINE|176|-	176	-
1	10520019	10520318	1|10520019|10520318|AluSx:Alu:SINE|114|+	114	+
1	10520319	10520575	1|10520319|10520575|AluSx1:Alu:SINE|86|-	86	-
1	10520587	10520884	1|10520587|10520884|AluSc8:Alu:SINE|91|-	91	-
1	10520964	10521264	1|10520964|10521264|AluY:Alu:SINE|63|-	63	-
1	10521917	10522214	1|10521917|10522214|AluY:Alu:SINE|61|-	61	-
1	10522224	10522487	1|10522224|10522487|AluSq2:Alu:SINE|88|-	88	-
1	10579837	10580196	1|10579837|10580196|AluJb:Alu:SINE|156|-	156	-
1	10637912	10638411	1|10637912|10638411|L1MEf:L1:LINE|332|+	332	+
1	109180694	109180864	1|109180694|109180864|FRAM:Alu:SINE|206|-	206	-
1	109239613	109239879	1|109239613|109239879|AluJr:Alu:SINE|177|+	177	+
1	109244745	109245040	1|109244745|109245040|AluJb:Alu:SINE|156|-	156	-
1	109466954	109468993	1|109466954|109468993|L2a:L2:LINE|291|-	291	-
1	109468993	109470317	1|109468993|109470317|L1M3:L1:LINE|187|+	187	+
1	109470317	109470604	1|109470317|109470604|AluJr:Alu:SINE|150|+	150	+
1	109470604	109470890	1|109470604|109470890|L1M3:L1:LINE|187|+	187	+
1	109470892	109471116	1|109470892|109471116|L2a:L2:LINE|288|-	288	-
1	109471341	109471629	1|109471341|109471629|AluSz:Alu:SINE|108|+	108	+
1	109473097	109473229	1|109473097|109473229|AluJb:Alu:SINE|152|+	152	+
1	109473229	109473526	1|109473229|109473526|AluSz:Alu:SINE|94|+	94	+
1	109473526	109473680	1|109473526|109473680|AluJb:Alu:SINE|152|+	152	+
1	109474118	109474171	1|109474118|109474171|MER5A:hAT-Charlie:DNA|211|+	211	+
1	109474612	109474905	1|109474612|109474905|AluSz:Alu:SINE|113|+	113	+
1	109475532	109475772	1|109475532|109475772|AluJo:Alu:SINE|171|-	171	-
1	109475844	109476064	1|109475844|109476064|AluJr4:Alu:SINE|268|-	268	-
1	109605628	109605927	1|109605628|109605927|AluY:Alu:SINE|30|-	30	-
1	109606074	109606363	1|109606074|109606363|AluSz6:Alu:SINE|100|-	100	-
1	109606497	109606803	1|109606497|109606803|AluSc:Alu:SINE|88|+	88	+
1	109758150	109758216	1|109758150|109758216|L2a:L2:LINE|318|+	318	+
1	109758321	109758625	1|109758321|109758625|AluSx:Alu:SINE|124|-	124	-
1	109759249	109759542	1|109759249|109759542|AluJb:Alu:SINE|154|-	154	-
1	109759557	109759706	1|109759557|109759706|L2:L2:LINE|365|+	365	+
1	109759782	109760009	1|109759782|109760009|Tigger5:TcMar-Tigger:DNA|114|-	114	-
1	109945102	109945266	1|109945102|109945266|MIR:MIR:SINE|226|+	226	+
1	109945315	109945626	1|109945315|109945626|AluSp:Alu:SINE|93|-	93	-
1	109945963	109946261	1|109945963|109946261|AluJb:Alu:SINE|188|+	188	+
1	109946660	109946959	1|109946660|109946959|AluSz6:Alu:SINE|136|+	136	+
1	109947524	109947765	1|109947524|109947765|L2c:L2:LINE|336|-	336	-
1	109947765	109948009	1|109947765|109948009|MIRb:MIR:SINE|278|+	278	+
1	109948069	109948360	1|109948069|109948360|AluSz6:Alu:SINE|120|-	120	-
1	109948370	109948753	1|109948370|109948753|L2c:L2:LINE|352|-	352	-
1	109948753	109948961	1|109948753|109948961|L2c:L2:LINE|346|-	346	-
1	109949056	109949307	1|109949056|109949307|AluJr:Alu:SINE|191|+	191	+
1	109949307	109949532	1|109949307|109949532|L1ME1:L1:LINE|212|+	212	+
1	109949620	109949908	1|109949620|109949908|AluY:Alu:SINE|52|-	52	-
1	109950259	109950555	1|109950259|109950555|AluSz6:Alu:SINE|132|-	132	-
1	109950798	109951220	1|109950798|109951220|L2c:L2:LINE|330|+	330	+
1	109951301	109951602	1|109951301|109951602|AluSx1:Alu:SINE|90|-	90	-
1	109951777	109952078	1|109951777|109952078|AluSz6:Alu:SINE|130|-	130	-
1	109952254	109952526	1|109952254|109952526|AluJr:Alu:SINE|199|+	199	+
1	110037176	110037490	1|110037176|110037490|AluSz:Alu:SINE|70|+	70	+
1	110039244	110039408	1|110039244|110039408|MIR3:MIR:SINE|279|+	279	+
1	110041981	110042274	1|110041981|110042274|AluSc:Alu:SINE|82|-	82	-
1	110042859	110043064	1|110042859|110043064|MIRc:MIR:SINE|295|+	295	+
1	110137268	110137557	1|110137268|110137557|AluY:Alu:SINE|62|-	62	-
1	110207648	110208171	1|110207648|110208171|MLT2B2:ERVL:LTR|184|+	184	+
1	110212261	110212979	1|110212261|110212979|LTR12_:ERV1:LTR|109|-	109	-
1	110563597	110563888	1|110563597|110563888|AluSz6:Alu:SINE|109|+	109	+
1	110604792	110605020	1|110604792|110605020|L2c:L2:LINE|388|+	388	+
1	11080683	11080980	1|11080683|11080980|AluSc:Alu:SINE|104|+	104	+
1	11081197	11081497	1|11081197|11081497|AluSq2:Alu:SINE|100|-	100	-
1	11081500	11081631	1|11081500|11081631|AluSx:Alu:SINE|114|-	114	-
1	11081642	11081973	1|11081642|11081973|AluJr:Alu:SINE|145|-	145	-
1	11086556	11086698	1|11086556|11086698|L1M5:L1:LINE|236|+	236	+
1	11087998	11088284	1|11087998|11088284|AluSq:Alu:SINE|105|+	105	+
1	110880662	110880942	1|110880662|110880942|Charlie16a:hAT-Charlie:DNA|291|+	291	+
1	11088758	11089038	1|11088758|11089038|AluY:Alu:SINE|93|-	93	-
1	11089040	11089356	1|11089040|11089356|AluY:Alu:SINE|73|-	73	-
1	11089384	11089474	1|11089384|11089474|AluSc:Alu:SINE|111|+	111	+
1	11089691	11089977	1|11089691|11089977|AluSp:Alu:SINE|105|-	105	-
1	110908568	110908705	1|110908568|110908705|FLAM_C:Alu:SINE|173|-	173	-
1	110908781	110909055	1|110908781|110909055|AluSx1:Alu:SINE|113|-	113	-
1	110909130	110909388	1|110909130|110909388|Tigger3a:TcMar-Tigger:DNA|136|+	136	+
1	110909982	110910322	1|110909982|110910322|AluJb:Alu:SINE|144|+	144	+
1	110910455	110910749	1|110910455|110910749|AluY:Alu:SINE|75|-	75	-
1	110911939	110912232	1|110911939|110912232|AluSx3:Alu:SINE|116|+	116	+
1	110912389	110912499	1|110912389|110912499|Charlie17a:hAT-Charlie:DNA|284|-	284	-
1	110949164	110949463	1|110949164|110949463|AluSp:Alu:SINE|60|+	60	+
1	11115177	11115465	1|11115177|11115465|AluSz:Alu:SINE|97|-	97	-
1	11115474	11115770	1|11115474|11115770|AluY:Alu:SINE|71|-	71	-
1	111197445	111197568	1|111197445|111197568|MIRb:MIR:SINE|359|+	359	+
1	111199098	111199248	1|111199098|111199248|MIR3:MIR:SINE|301|-	301	-
1	111199662	111199968	1|111199662|111199968|AluSg:Alu:SINE|121|-	121	-
1	111200005	111200131	1|111200005|111200131|MIR3:MIR:SINE|322|-	322	-
1	11131341	11131867	1|11131341|11131867|L2:L2:LINE|265|+	265	+
1	11133664	11133957	1|11133664|11133957|AluSx1:Alu:SINE|96|+	96	+
1	11137044	11137347	1|11137044|11137347|AluSq2:Alu:SINE|125|-	125	-
1	111413353	111414287	1|111413353|111414287|L2b:L2:LINE|318|-	318	-
1	111415349	111415494	1|111415349|111415494|MER5A:hAT-Charlie:DNA|277|+	277	+
1	111423835	111427890	1|111423835|111427890|L1ME1:L1:LINE|236|-	236	-
1	111435931	111436243	1|111435931|111436243|AluSp:Alu:SINE|115|-	115	-
1	11143680	11146601	1|11143680|11146601|L1PA3:L1:LINE|28|-	28	-
1	111438227	111438330	1|111438227|111438330|MIRc:MIR:SINE|311|+	311	+
1	111438351	111438524	1|111438351|111438524|L1MC5:L1:LINE|253|-	253	-
1	111438538	111438801	1|111438538|111438801|L1MC5:L1:LINE|272|-	272	-
1	111439015	111439130	1|111439015|111439130|MIRc:MIR:SINE|306|+	306	+
1	111440520	111440624	1|111440520|111440624|MIR:MIR:SINE|219|+	219	+
1	111440717	111441021	1|111440717|111441021|AluY:Alu:SINE|82|+	82	+
1	111442618	111442980	1|111442618|111442980|MLT1F2:ERVL-MaLR:LTR|245|-	245	-
1	111443786	111444099	1|111443786|111444099|AluSq:Alu:SINE|112|-	112	-
1	111444099	111444395	1|111444099|111444395|AluSx:Alu:SINE|115|-	115	-
1	111444420	111444943	1|111444420|111444943|L2:L2:LINE|357|+	357	+
1	111445338	111448756	1|111445338|111448756|L1M1:L1:LINE|159|+	159	+
1	11146598	11147106	1|11146598|11147106|L1PA3:L1:LINE|26|+	26	+
1	111475883	111481730	1|111475883|111481730|L1MA2:L1:LINE|133|+	133	+
1	111482020	111483752	1|111482020|111483752|L1MA2:L1:LINE|97|+	97	+
1	111486593	111487295	1|111486593|111487295|L2:L2:LINE|251|-	251	-
1	111488546	111489144	1|111488546|111489144|L1MB7:L1:LINE|165|+	165	+
1	111489273	111489578	1|111489273|111489578|AluSx1:Alu:SINE|79|-	79	-
1	111489615	111489733	1|111489615|111489733|FLAM_A:Alu:SINE|169|-	169	-
1	111498109	111499442	1|111498109|111499442|L2:L2:LINE|357|-	357	-
1	111650044	111653642	1|111650044|111653642|L1MA4:L1:LINE|228|-	228	-
1	111663568	111663827	1|111663568|111663827|L2a:L2:LINE|274|-	274	-
1	111663917	111664117	1|111663917|111664117|MLT1C:ERVL-MaLR:LTR|177|+	177	+
1	111664387	111664465	1|111664387|111664465|L2a:L2:LINE|333|-	333	-
1	111664535	111664968	1|111664535|111664968|L2a:L2:LINE|332|-	332	-
1	111665985	111666230	1|111665985|111666230|MER31B:ERV1:LTR|196|+	196	+
1	111666230	111666652	1|111666230|111666652|MSTB1:ERVL-MaLR:LTR|161|+	161	+
1	111666652	111666793	1|111666652|111666793|MER31B:ERV1:LTR|196|+	196	+
1	111667665	111667797	1|111667665|111667797|FLAM_A:Alu:SINE|242|-	242	-
1	111674552	111675292	1|111674552|111675292|MER21B:ERVL:LTR|174|+	174	+
1	111677373	111677768	1|111677373|111677768|L1MEd:L1:LINE|307|-	307	-
1	111677922	111678220	1|111677922|111678220|L1MEd:L1:LINE|299|-	299	-
1	111678223	111678495	1|111678223|111678495|L2b:L2:LINE|384|+	384	+
1	111678906	111679236	1|111678906|111679236|AluSg:Alu:SINE|79|+	79	+
1	111679593	111679896	1|111679593|111679896|AluYf4:Alu:SINE|36|+	36	+
1	111680564	111680676	1|111680564|111680676|MIRb:MIR:SINE|402|+	402	+
1	111681125	111681422	1|111681125|111681422|AluSc:Alu:SINE|84|+	84	+
1	111704632	111705107	1|111704632|111705107|L2:L2:LINE|365|-	365	-
1	111705193	111705728	1|111705193|111705728|L2:L2:LINE|332|-	332	-
1	111710507	111710787	1|111710507|111710787|AluJr:Alu:SINE|182|-	182	-
1	111711112	111711363	1|111711112|111711363|AluY:Alu:SINE|72|-	72	-
1	111711499	111711823	1|111711499|111711823|MER2:TcMar-Tigger:DNA|157|-	157	-
1	111714360	111714659	1|111714360|111714659|AluSp:Alu:SINE|97|-	97	-
1	111717814	111717856	1|111717814|111717856|MIRc:MIR:SINE|47|-	47	-
1	111718130	111718377	1|111718130|111718377|MIR:MIR:SINE|246|+	246	+
1	111719192	111719644	1|111719192|111719644|Tigger4:TcMar-Tigger:DNA|138|-	138	-
1	111719645	111720097	1|111719645|111720097|Tigger4:TcMar-Tigger:DNA|150|-	150	-
1	111722421	111722527	1|111722421|111722527|L2a:L2:LINE|238|-	238	-
1	111723503	111723799	1|111723503|111723799|AluSz:Alu:SINE|122|+	122	+
1	111726463	111726666	1|111726463|111726666|MER58A:hAT-Charlie:DNA|227|+	227	+
1	111728441	111728555	1|111728441|111728555|MIRc:MIR:SINE|272|-	272	-
1	111728746	111728863	1|111728746|111728863|MER5B:hAT-Charlie:DNA|325|-	325	-
1	111729221	111729277	1|111729221|111729277|L3:CR1:LINE|268|+	268	+
1	111732197	111732349	1|111732197|111732349|MIR:MIR:SINE|183|-	183	-
1	111732511	111732805	1|111732511|111732805|AluY:Alu:SINE|41|+	41	+
1	111732920	111732981	1|111732920|111732981|MIRc:MIR:SINE|328|+	328	+
1	111733005	111733330	1|111733005|111733330|MER102b:hAT-Charlie:DNA|288|+	288	+
1	111734076	111734139	1|111734076|111734139|MamSINE1:tRNA:SINE|175|-	175	-
1	111734527	111734761	1|111734527|111734761|MIRb:MIR:SINE|329|-	329	-
1	111736540	111736750	1|111736540|111736750|MIR:MIR:SINE|335|-	335	-
1	111772874	111773175	1|111772874|111773175|AluJb:Alu:SINE|163|-	163	-
1	111993537	111994195	1|111993537|111994195|L2a:L2:LINE|295|+	295	+
1	112003808	112004031	1|112003808|112004031|Helitron2Na_Mam:Helitron?:RC|301|+	301	+
1	112004239	112004540	1|112004239|112004540|AluSx1:Alu:SINE|113|+	113	+
1	112004553	112004945	1|112004553|112004945|L1MB3:L1:LINE|169|+	169	+
1	112007706	112008165	1|112007706|112008165|L2c:L2:LINE|362|-	362	-
1	112008717	112009496	1|112008717|112009496|L1MEe:L1:LINE|256|-	256	-
1	112010550	112011129	1|112010550|112011129|MLT1E1A:ERVL-MaLR:LTR|226|+	226	+
1	112141209	112141818	1|112141209|112141818|MER21B:ERVL:LTR|172|-	172	-
1	112141818	112142126	1|112141818|112142126|AluSc8:Alu:SINE|97|-	97	-
1	112142126	112142376	1|112142126|112142376|MER21B:ERVL:LTR|172|-	172	-
1	112142376	112142806	1|112142376|112142806|MSTB:ERVL-MaLR:LTR|138|+	138	+
1	112149660	112151498	1|112149660|112151498|SVA_D:Other:Other|25|-	25	-
1	112160676	112161442	1|112160676|112161442|L2a:L2:LINE|275|+	275	+
1	112161467	112162132	1|112161467|112162132|L2a:L2:LINE|276|+	276	+
1	112169969	112170219	1|112169969|112170219|L1ME4a:L1:LINE|267|-	267	-
1	112223880	112228894	1|112223880|112228894|L1PA7:L1:LINE|84|+	84	+
1	112242085	112242390	1|112242085|112242390|AluJb:Alu:SINE|157|-	157	-
1	112249291	112249419	1|112249291|112249419|Kanga1:TcMar-Tc2:DNA|306|-	306	-
1	112249998	112250249	1|112249998|112250249|L1MC4:L1:LINE|241|-	241	-
1	112250514	112250819	1|112250514|112250819|AluJb:Alu:SINE|177|+	177	+
1	112250877	112251515	1|112250877|112251515|L1MC4:L1:LINE|248|+	248	+
1	112252013	112252166	1|112252013|112252166|L2c:L2:LINE|310|+	310	+
1	112252296	112252838	1|112252296|112252838|L1ME3:L1:LINE|243|-	243	-
1	112253456	112253758	1|112253456|112253758|AluSx:Alu:SINE|96|-	96	-
1	112257707	112257999	1|112257707|112257999|AluSg7:Alu:SINE|86|-	86	-
1	112258450	112258538	1|112258450|112258538|MER94B:hAT-Blackjack:DNA|287|+	287	+
1	112265292	112265476	1|112265292|112265476|MIRc:MIR:SINE|298|-	298	-
1	112265505	112265704	1|112265505|112265704|MIRb:MIR:SINE|276|-	276	-
1	112266579	112266671	1|112266579|112266671|MIRb:MIR:SINE|239|+	239	+
1	112266879	112266971	1|112266879|112266971|L2b:L2:LINE|348|+	348	+
1	112267406	112267607	1|112267406|112267607|MIRb:MIR:SINE|313|+	313	+
1	112268351	112268658	1|112268351|112268658|AluSx:Alu:SINE|81|-	81	-
1	112268726	112268885	1|112268726|112268885|MIRc:MIR:SINE|236|+	236	+
1	113001311	113001442	1|113001311|113001442|AluJr:Alu:SINE|168|+	168	+
1	113001483	113001796	1|113001483|113001796|MER102b:hAT-Charlie:DNA|275|-	275	-
1	113068506	113068686	1|113068506|113068686|MIRb:MIR:SINE|222|-	222	-
1	113149939	113150239	1|113149939|113150239|AluSq2:Alu:SINE|113|+	113	+
1	113153030	113153377	1|113153030|113153377|MLT1A0:ERVL-MaLR:LTR|165|-	165	-
1	113193097	113193269	1|113193097|113193269|L3:CR1:LINE|344|-	344	-
1	113193852	113194234	1|113193852|113194234|L2:L2:LINE|255|-	255	-
1	113194455	113194740	1|113194455|113194740|AluSx:Alu:SINE|123|+	123	+
1	113194821	113195118	1|113194821|113195118|AluSp:Alu:SINE|91|+	91	+
1	113195209	113195312	1|113195209|113195312|U13_:snRNA:snRNA|97|+	97	+
1	113195807	113195927	1|113195807|113195927|FLAM_A:Alu:SINE|183|+	183	+
1	113235678	113235872	1|113235678|113235872|MIR3:MIR:SINE|255|+	255	+
1	113235990	113236286	1|113235990|113236286|AluSz6:Alu:SINE|152|-	152	-
1	113241546	113241656	1|113241546|113241656|MER5B:hAT-Charlie:DNA|336|-	336	-
1	113241747	113241915	1|113241747|113241915|MER5B:hAT-Charlie:DNA|226|+	226	+
1	113241929	113242035	1|113241929|113242035|MER5A:hAT-Charlie:DNA|340|-	340	-
1	113242173	113242254	1|113242173|113242254|L2c:L2:LINE|325|+	325	+
1	113457699	113458406	1|113457699|113458406|L2b:L2:LINE|281|-	281	-
1	11347705	11348009	1|11347705|11348009|AluY:Alu:SINE|66|+	66	+
1	113499315	113499530	1|113499315|113499530|MIR:MIR:SINE|274|+	274	+
1	113499695	113499882	1|113499695|113499882|MIRb:MIR:SINE|275|-	275	-
1	113500161	113500247	1|113500161|113500247|MIRb:MIR:SINE|314|-	314	-
1	113503464	113503949	1|113503464|113503949|L1MA6:L1:LINE|155|-	155	-
1	113505208	113506048	1|113505208|113506048|L1M2:L1:LINE|133|-	133	-
1	113511315	113511618	1|113511315|113511618|AluY:Alu:SINE|63|+	63	+
1	113511725	113512017	1|113511725|113512017|AluSp:Alu:SINE|72|+	72	+
1	113512029	113512329	1|113512029|113512329|AluSx1:Alu:SINE|117|+	117	+
1	113512997	113513301	1|113512997|113513301|AluSq2:Alu:SINE|102|-	102	-
1	113514256	113514568	1|113514256|113514568|AluSz:Alu:SINE|106|+	106	+
1	113514724	113515021	1|113514724|113515021|AluY:Alu:SINE|84|+	84	+
1	113515196	113515497	1|113515196|113515497|AluSx:Alu:SINE|123|+	123	+
1	113515703	113515993	1|113515703|113515993|AluJo:Alu:SINE|169|+	169	+
1	113516065	113516311	1|113516065|113516311|AluSx1:Alu:SINE|98|+	98	+
1	113516407	113516663	1|113516407|113516663|AluJr4:Alu:SINE|184|+	184	+
1	113516668	113516954	1|113516668|113516954|AluSx1:Alu:SINE|126|+	126	+
1	11356323	11356563	1|11356323|11356563|MIRb:MIR:SINE|292|+	292	+
1	11356585	11356876	1|11356585|11356876|AluJb:Alu:SINE|144|-	144	-
1	11357170	11357534	1|11357170|11357534|MLT1A0:ERVL-MaLR:LTR|160|+	160	+
1	11358006	11358310	1|11358006|11358310|AluSq:Alu:SINE|112|-	112	-
1	113582079	113583784	1|113582079|113583784|Tigger2:TcMar-Tigger:DNA|102|+	102	+
1	113667511	113667810	1|113667511|113667810|AluJr:Alu:SINE|164|+	164	+
1	113669836	113670152	1|113669836|113670152|AluSx:Alu:SINE|120|-	120	-
1	113670965	113671144	1|113670965|113671144|MIR3:MIR:SINE|295|+	295	+
1	113672520	113672806	1|113672520|113672806|AluJb:Alu:SINE|154|-	154	-
1	113673002	113673278	1|113673002|113673278|L3:CR1:LINE|331|+	331	+
1	113673559	113673856	1|113673559|113673856|AluSx1:Alu:SINE|104|-	104	-
1	114232969	114233708	1|114232969|114233708|Tigger2:TcMar-Tigger:DNA|132|+	132	+
1	114233758	114235508	1|114233758|114235508|Tigger2:TcMar-Tigger:DNA|132|+	132	+
1	114236304	114237826	1|114236304|114237826|L1MEc:L1:LINE|206|+	206	+
1	114256400	114257995	1|114256400|114257995|L1M1:L1:LINE|126|+	126	+
1	114258300	114258957	1|114258300|114258957|L1M1:L1:LINE|126|+	126	+
1	114259271	114260187	1|114259271|114260187|L1M1:L1:LINE|127|+	127	+
1	114260544	114261610	1|114260544|114261610|THE1A-int:ERVL-MaLR:LTR|91|-	91	-
1	114261924	114262421	1|114261924|114262421|THE1A-int:ERVL-MaLR:LTR|91|-	91	-
1	114268303	114268607	1|114268303|114268607|AluSq2:Alu:SINE|115|+	115	+
1	114288111	114288636	1|114288111|114288636|MER1A:hAT-Charlie:DNA|119|+	119	+
1	114289496	114289609	1|114289496|114289609|HAL1:L1:LINE|248|-	248	-
1	114289609	114289740	1|114289609|114289740|MIR:MIR:SINE|259|+	259	+
1	114289785	114290597	1|114289785|114290597|HAL1:L1:LINE|255|-	255	-
1	114290597	114290896	1|114290597|114290896|AluJb:Alu:SINE|181|-	181	-
1	114290896	114291140	1|114290896|114291140|HAL1:L1:LINE|255|-	255	-
1	114291147	114291453	1|114291147|114291453|AluJb:Alu:SINE|141|-	141	-
1	114291534	114291746	1|114291534|114291746|L1MA8:L1:LINE|156|-	156	-
1	114291775	114292575	1|114291775|114292575|HAL1:L1:LINE|312|-	312	-
1	114310145	114310762	1|114310145|114310762|L1MB2:L1:LINE|159|+	159	+
1	114340119	114340177	1|114340119|114340177|L3b:CR1:LINE|268|+	268	+
1	114377187	114377492	1|114377187|114377492|AluJr:Alu:SINE|167|-	167	-
1	114388122	114390203	1|114388122|114390203|L1MDa:L1:LINE|155|-	155	-
1	114397690	114397804	1|114397690|114397804|L1PA16:L1:LINE|123|+	123	+
1	114397834	114398149	1|114397834|114398149|AluSz6:Alu:SINE|127|+	127	+
1	114398411	114398609	1|114398411|114398609|Charlie17a:hAT-Charlie:DNA|282|-	282	-
1	114398633	114398853	1|114398633|114398853|AluSx3:Alu:SINE|159|-	159	-
1	114398890	114398983	1|114398890|114398983|MER102c:hAT-Charlie:DNA|233|+	233	+
1	114401265	114401560	1|114401265|114401560|AluJb:Alu:SINE|156|-	156	-
1	114444665	114444952	1|114444665|114444952|AluJo:Alu:SINE|164|-	164	-
1	114445547	114445666	1|114445547|114445666|L2c:L2:LINE|318|+	318	+
1	114445700	114445987	1|114445700|114445987|AluSx:Alu:SINE|91|-	91	-
1	114446053	114446286	1|114446053|114446286|L2c:L2:LINE|342|-	342	-
1	114446447	114446580	1|114446447|114446580|MER5A1:hAT-Charlie:DNA|267|+	267	+
1	114446841	114447072	1|114446841|114447072|L2c:L2:LINE|309|-	309	-
1	114455058	114455156	1|114455058|114455156|MER103C:hAT-Charlie:DNA|224|-	224	-
1	114456148	114456303	1|114456148|114456303|MIRb:MIR:SINE|242|+	242	+
1	114509221	114510268	1|114509221|114510268|L1MA1:L1:LINE|82|-	82	-
1	114949997	114951261	1|114949997|114951261|L1MC5:L1:LINE|244|+	244	+
1	115107452	115108249	1|115107452|115108249|HAL1:L1:LINE|250|-	250	-
1	115110013	115110264	1|115110013|115110264|MIR:MIR:SINE|254|+	254	+
1	115248250	115248409	1|115248250|115248409|AluSx3:Alu:SINE|101|-	101	-
1	115249270	115249487	1|115249270|115249487|MamSINE1:tRNA:SINE|328|-	328	-
1	115261653	115261889	1|115261653|115261889|AluJb:Alu:SINE|195|+	195	+
1	115262985	115263057	1|115262985|115263057|L4:RTE:LINE|239|+	239	+
1	115312151	115312343	1|115312151|115312343|L1ME3F:L1:LINE|217|+	217	+
1	115312613	115312736	1|115312613|115312736|MLT1N2:ERVL-MaLR:LTR|320|-	320	-
1	115312737	115313035	1|115312737|115313035|AluSx1:Alu:SINE|111|+	111	+
1	115313187	115313340	1|115313187|115313340|MLT1N2:ERVL-MaLR:LTR|221|-	221	-
1	115314030	115314205	1|115314030|115314205|MIR:MIR:SINE|226|+	226	+
1	115314530	115314585	1|115314530|115314585|MER5A:hAT-Charlie:DNA|254|-	254	-
1	115315927	115316064	1|115315927|115316064|Tigger12c:TcMar-Tigger:DNA|241|+	241	+
1	1156655	1157037	1|1156655|1157037|AluJb:Alu:SINE|149|+	149	+
1	1157058	1157345	1|1157058|1157345|AluJb:Alu:SINE|212|+	212	+
1	116677642	116678176	1|116677642|116678176|L1PA3:L1:LINE|20|+	20	+
1	116678262	116680755	1|116678262|116680755|L1PA3:L1:LINE|20|+	20	+
1	116932865	116932914	1|116932865|116932914|L3:CR1:LINE|178|+	178	+
1	116947450	116947609	1|116947450|116947609|MER5A:hAT-Charlie:DNA|173|+	173	+
1	1170140	1170247	1|1170140|1170247|MIRb:MIR:SINE|291|-	291	-
1	117030320	117030998	1|117030320|117030998|L2b:L2:LINE|362|+	362	+
1	117032701	117033034	1|117032701|117033034|L2a:L2:LINE|322|+	322	+
1	117039215	117039743	1|117039215|117039743|L2a:L2:LINE|262|+	262	+
1	117041230	117041426	1|117041230|117041426|MIRc:MIR:SINE|275|-	275	-
1	117042108	117042420	1|117042108|117042420|AluSp:Alu:SINE|103|-	103	-
1	117043522	117044067	1|117043522|117044067|L2a:L2:LINE|308|+	308	+
1	117058686	117058735	1|117058686|117058735|FLAM_A:Alu:SINE|102|-	102	-
1	117058736	117058814	1|117058736|117058814|AluJr:Alu:SINE|179|-	179	-
1	117060602	117060852	1|117060602|117060852|MIR:MIR:SINE|288|-	288	-
1	117060914	117061056	1|117060914|117061056|L2:L2:LINE|364|+	364	+
1	117061464	117061718	1|117061464|117061718|MIR:MIR:SINE|347|+	347	+
1	117062187	117062484	1|117062187|117062484|MER33:hAT-Charlie:DNA|146|-	146	-
1	117062744	117063034	1|117062744|117063034|AluJb:Alu:SINE|134|-	134	-
1	117063552	117063762	1|117063552|117063762|MER3:hAT-Charlie:DNA|186|+	186	+
1	117064655	117065283	1|117064655|117065283|MER82:TcMar-Tigger:DNA|187|-	187	-
1	117066206	117066855	1|117066206|117066855|L1MC1:L1:LINE|222|-	222	-
1	117067542	117068397	1|117067542|117068397|L1MC1:L1:LINE|131|-	131	-
1	117068574	117070471	1|117068574|117070471|L1MC1:L1:LINE|126|-	126	-
1	117074020	117074341	1|117074020|117074341|Charlie25:hAT-Charlie:DNA|250|-	250	-
1	117077303	117077871	1|117077303|117077871|Charlie25:hAT-Charlie:DNA|251|-	251	-
1	117077888	117078139	1|117077888|117078139|MIR:MIR:SINE|241|+	241	+
1	117078181	117078490	1|117078181|117078490|AluY:Alu:SINE|7|+	7	+
1	117092445	117094348	1|117092445|117094348|Tigger1:TcMar-Tigger:DNA|116|-	116	-
1	117094661	117095176	1|117094661|117095176|Tigger1:TcMar-Tigger:DNA|116|-	116	-
1	117105486	117107069	1|117105486|117107069|THE1B-int:ERVL-MaLR:LTR|103|-	103	-
1	11722742	11723001	1|11722742|11723001|THE1D:ERVL-MaLR:LTR|94|+	94	+
1	11723001	11723313	1|11723001|11723313|AluY:Alu:SINE|80|-	80	-
1	11734079	11734390	1|11734079|11734390|AluY:Alu:SINE|77|+	77	+
1	117624841	117625134	1|117624841|117625134|AluJb:Alu:SINE|150|-	150	-
1	117625333	117625465	1|117625333|117625465|FLAM_A:Alu:SINE|212|+	212	+
1	117625582	117625885	1|117625582|117625885|AluY:Alu:SINE|63|+	63	+
1	117626454	117626585	1|117626454|117626585|FLAM_C:Alu:SINE|191|+	191	+
1	117640929	117641078	1|117640929|117641078|MIR3:MIR:SINE|281|-	281	-
1	117641246	117641410	1|117641246|117641410|MER58C:hAT-Charlie:DNA|211|-	211	-
1	117644481	117644780	1|117644481|117644780|AluJr:Alu:SINE|151|+	151	+
1	117645481	117645944	1|117645481|117645944|MLT1J2:ERVL-MaLR:LTR|247|+	247	+
1	117646294	117646603	1|117646294|117646603|AluSc:Alu:SINE|74|+	74	+
1	117648057	117648329	1|117648057|117648329|AluSz6:Alu:SINE|121|+	121	+
1	117649086	117649219	1|117649086|117649219|L2a:L2:LINE|237|-	237	-
1	117651830	117652786	1|117651830|117652786|L2a:L2:LINE|276|-	276	-
1	117964678	117966287	1|117964678|117966287|L1MD3:L1:LINE|226|-	226	-
1	118059166	118060581	1|118059166|118060581|L1MEc:L1:LINE|180|+	180	+
1	11805952	11806151	1|11805952|11806151|MIRb:MIR:SINE|342|+	342	+
1	118061177	118064014	1|118061177|118064014|L1PB1:L1:LINE|73|+	73	+
1	118063984	118064808	1|118063984|118064808|L1PB1:L1:LINE|130|+	130	+
1	118068835	118068923	1|118068835|118068923|MIRb:MIR:SINE|313|-	313	-
1	118069810	118069993	1|118069810|118069993|MER58A:hAT-Charlie:DNA|203|-	203	-
1	118380654	118381032	1|118380654|118381032|THE1C:ERVL-MaLR:LTR|111|-	111	-
1	118381326	118381998	1|118381326|118381998|L1M5:L1:LINE|237|+	237	+
1	118382374	118382942	1|118382374|118382942|L1ME1:L1:LINE|207|-	207	-
1	118383553	118384038	1|118383553|118384038|L2a:L2:LINE|275|+	275	+
1	118384576	118388033	1|118384576|118388033|L1PA13:L1:LINE|146|+	146	+
1	118402063	118403207	1|118402063|118403207|Tigger1:TcMar-Tigger:DNA|128|+	128	+
1	118403471	118403893	1|118403471|118403893|MLT1J1:ERVL-MaLR:LTR|269|+	269	+
1	118406489	118406627	1|118406489|118406627|MIRb:MIR:SINE|322|-	322	-
1	118407462	118407552	1|118407462|118407552|MIRb:MIR:SINE|267|+	267	+
1	118407604	118407765	1|118407604|118407765|MER5A1:hAT-Charlie:DNA|221|+	221	+
1	118408695	118409025	1|118408695|118409025|MLT1A0:ERVL-MaLR:LTR|213|+	213	+
1	118409194	118409473	1|118409194|118409473|AluSx:Alu:SINE|122|+	122	+
1	118412144	118412228	1|118412144|118412228|MIRb:MIR:SINE|321|-	321	-
1	11845779	11846089	1|11845779|11846089|AluSz:Alu:SINE|107|-	107	-
1	11846094	11846199	1|11846094|11846199|L1ME4a:L1:LINE|252|-	252	-
1	11846222	11846365	1|11846222|11846365|Tigger15a:TcMar-Tigger:DNA|265|+	265	+
1	11846483	11846800	1|11846483|11846800|AluJo:Alu:SINE|151|-	151	-
1	11848516	11848588	1|11848516|11848588|MER5A:hAT-Charlie:DNA|268|+	268	+
1	118502532	118502587	1|118502532|118502587|MIR3:MIR:SINE|327|-	327	-
1	118502802	118503624	1|118502802|118503624|Tigger2b_Pri:TcMar-Tigger:DNA|148|-	148	-
1	11880849	11881160	1|11880849|11881160|AluSq2:Alu:SINE|109|+	109	+
1	11901242	11901341	1|11901242|11901341|L3:CR1:LINE|301|+	301	+
1	1191980	1192291	1|1191980|1192291|AluY:Alu:SINE|35|+	35	+
1	119563254	119569271	1|119563254|119569271|L1PA3:L1:LINE|33|+	33	+
1	119573944	119574017	1|119573944|119574017|L3:CR1:LINE|233|-	233	-
1	119574233	119574374	1|119574233|119574374|MIR:MIR:SINE|314|-	314	-
1	119574658	119574847	1|119574658|119574847|MIRb:MIR:SINE|297|+	297	+
1	119689601	119689932	1|119689601|119689932|LTR33:ERVL:LTR|250|-	250	-
1	119693080	119693395	1|119693080|119693395|MLT1D:ERVL-MaLR:LTR|175|+	175	+
1	119693395	119693555	1|119693395|119693555|AluSx:Alu:SINE|125|-	125	-
1	119693559	119694800	1|119693559|119694800|L1PA4:L1:LINE|36|-	36	-
1	119695133	119700040	1|119695133|119700040|L1PA4:L1:LINE|48|-	48	-
1	119715398	119720335	1|119715398|119720335|HERV9-int:ERV1:LTR|50|+	50	+
1	119720610	119721507	1|119720610|119721507|HERV9-int:ERV1:LTR|62|+	62	+
1	119721507	119723014	1|119721507|119723014|LTR12C:ERV1:LTR|65|+	65	+
1	119723015	119723857	1|119723015|119723857|HERV17-int:ERV1:LTR|67|-	67	-
1	119723859	119725430	1|119723859|119725430|HERV17-int:ERV1:LTR|100|-	100	-
1	119725430	119725894	1|119725430|119725894|LTR17:ERV1:LTR|107|-	107	-
1	119725894	119726386	1|119725894|119726386|L1MA8:L1:LINE|148|-	148	-
1	119726416	119726571	1|119726416|119726571|L1MA8:L1:LINE|148|-	148	-
1	119731421	119732923	1|119731421|119732923|L1MEc:L1:LINE|236|-	236	-
1	11981596	11981906	1|11981596|11981906|AluSx:Alu:SINE|103|-	103	-
1	11981909	11982204	1|11981909|11982204|AluJr:Alu:SINE|163|-	163	-
1	11982244	11982410	1|11982244|11982410|AluJr:Alu:SINE|145|-	145	-
1	12035675	12035982	1|12035675|12035982|AluSx1:Alu:SINE|127|-	127	-
1	12067823	12069304	1|12067823|12069304|SVA_C:Other:Other|35|-	35	-
1	120693271	120693688	1|120693271|120693688|MSTB2:ERVL-MaLR:LTR|222|-	222	-
1	120693698	120693888	1|120693698|120693888|L2c:L2:LINE|369|-	369	-
1	120695380	120695475	1|120695380|120695475|MIRb:MIR:SINE|223|+	223	+
1	120696351	120696495	1|120696351|120696495|Charlie4z:hAT-Charlie:DNA|272|+	272	+
1	120696785	120696981	1|120696785|120696981|MIR:MIR:SINE|206|+	206	+
1	121130766	121130981	1|121130766|121130981|L1ME4a:L1:LINE|240|-	240	-
1	121131444	121131580	1|121131444|121131580|L2c:L2:LINE|368|-	368	-
1	121132619	121132931	1|121132619|121132931|AluSx1:Alu:SINE|160|+	160	+
1	121132938	121133098	1|121132938|121133098|AluSp:Alu:SINE|62|+	62	+
1	121133102	121134090	1|121133102|121134090|L1MB4:L1:LINE|253|+	253	+
1	12189330	12189951	1|12189330|12189951|L1MC4:L1:LINE|272|-	272	-
1	12192153	12192612	1|12192153|12192612|L1MC3:L1:LINE|208|-	208	-
1	12206788	12207138	1|12206788|12207138|L2c:L2:LINE|326|-	326	-
1	12267684	12267981	1|12267684|12267981|AluSx1:Alu:SINE|91|+	91	+
1	12268868	12269017	1|12268868|12269017|FRAM:Alu:SINE|134|+	134	+
1	1251433	1251681	1|1251433|1251681|AluSz:Alu:SINE|141|+	141	+
1	1251686	1251973	1|1251686|1251973|AluSq2:Alu:SINE|125|+	125	+
1	1252023	1252325	1|1252023|1252325|AluSx:Alu:SINE|83|+	83	+
1	1252329	1252473	1|1252329|1252473|AluJr:Alu:SINE|97|-	97	-
1	1252487	1252800	1|1252487|1252800|AluSq:Alu:SINE|86|+	86	+
1	1252801	1253088	1|1252801|1253088|L1MEg:L1:LINE|311|+	311	+
1	1253118	1253244	1|1253118|1253244|L1MEg:L1:LINE|260|+	260	+
1	1253244	1253549	1|1253244|1253549|AluY:Alu:SINE|39|-	39	-
1	1253549	1253745	1|1253549|1253745|L1MEg:L1:LINE|260|+	260	+
1	1253756	1254042	1|1253756|1254042|AluJb:Alu:SINE|147|+	147	+
1	1321030	1321515	1|1321030|1321515|MER66-int:ERV1:LTR|201|+	201	+
1	1323620	1323923	1|1323620|1323923|AluSc:Alu:SINE|119|+	119	+
1	1323992	1324174	1|1323992|1324174|AluSx1:Alu:SINE|137|+	137	+
1	1324174	1324466	1|1324174|1324466|AluSq2:Alu:SINE|123|+	123	+
1	1324470	1324759	1|1324470|1324759|AluY:Alu:SINE|76|+	76	+
1	1325058	1325348	1|1325058|1325348|AluY:Alu:SINE|90|+	90	+
1	1329224	1329520	1|1329224|1329520|AluSx:Alu:SINE|105|+	105	+
1	1329847	1330156	1|1329847|1330156|AluSx:Alu:SINE|117|+	117	+
1	1330156	1330466	1|1330156|1330466|AluSc:Alu:SINE|116|+	116	+
1	1336331	1336379	1|1336331|1336379|L3:CR1:LINE|170|+	170	+
1	1338082	1338214	1|1338082|1338214|AluSp:Alu:SINE|98|+	98	+
1	1338621	1338921	1|1338621|1338921|AluY:Alu:SINE|93|-	93	-
1	1338921	1339014	1|1338921|1339014|MIRc:MIR:SINE|326|+	326	+
1	1339225	1339524	1|1339225|1339524|AluSx:Alu:SINE|167|-	167	-
1	1339873	1340151	1|1339873|1340151|AluSc8:Alu:SINE|115|-	115	-
1	1340373	1340654	1|1340373|1340654|AluSx1:Alu:SINE|117|-	117	-
1	1340659	1340822	1|1340659|1340822|AluJo:Alu:SINE|190|-	190	-
1	1340825	1341132	1|1340825|1341132|7SLRNA:srpRNA:srpRNA|182|-	182	-
1	1341454	1341746	1|1341454|1341746|AluSz:Alu:SINE|137|+	137	+
1	1343097	1343333	1|1343097|1343333|AluSx3:Alu:SINE|166|-	166	-
1	1343381	1343668	1|1343381|1343668|AluJr:Alu:SINE|139|+	139	+
1	1343860	1344038	1|1343860|1344038|L1MC4:L1:LINE|224|-	224	-
1	1344142	1344396	1|1344142|1344396|AluSz:Alu:SINE|126|-	126	-
1	1344413	1344543	1|1344413|1344543|AluSp:Alu:SINE|85|+	85	+
1	1344546	1344828	1|1344546|1344828|AluSx1:Alu:SINE|128|+	128	+
1	1344832	1345068	1|1344832|1345068|AluJb:Alu:SINE|152|-	152	-
1	1345143	1345186	1|1345143|1345186|MER74B:ERVL:LTR|283|-	283	-
1	1345186	1346153	1|1345186|1346153|LTR5_Hs:ERVK:LTR|30|+	30	+
1	1348101	1351614	1|1348101|1351614|Harlequin-int:ERV1:LTR|120|-	120	-
1	139707	140127	1|139707|140127|MER1A:hAT-Charlie:DNA|143|-	143	-
1	14109928	14110078	1|14109928|14110078|MIR3:MIR:SINE|280|+	280	+
1	14112318	14112630	1|14112318|14112630|AluY:Alu:SINE|70|-	70	-
1	1413057	1413383	1|1413057|1413383|AluSp:Alu:SINE|79|-	79	-
1	1413385	1413676	1|1413385|1413676|AluSx1:Alu:SINE|141|-	141	-
1	1418185	1418390	1|1418185|1418390|AluJb:Alu:SINE|171|+	171	+
1	1418391	1418697	1|1418391|1418697|AluSc8:Alu:SINE|144|+	144	+
1	1418697	1418870	1|1418697|1418870|AluSp:Alu:SINE|168|+	168	+
1	1418870	1419189	1|1418870|1419189|AluSz:Alu:SINE|119|+	119	+
1	1419564	1419860	1|1419564|1419860|AluY:Alu:SINE|112|-	112	-
1	1419864	1419993	1|1419864|1419993|AluSp:Alu:SINE|116|-	116	-
1	143162528	143165060	1|143162528|143165060|L1PA13:L1:LINE|186|-	186	-
1	143717470	143718011	1|143717470|143718011|MER66C:ERV1:LTR|193|-	193	-
1	143718011	143718360	1|143718011|143718360|MER66-int:ERV1:LTR|138|-	138	-
1	143718589	143718884	1|143718589|143718884|AluY:Alu:SINE|71|+	71	+
1	143718896	143719207	1|143718896|143719207|AluSx3:Alu:SINE|112|+	112	+
1	143719777	143719894	1|143719777|143719894|Tigger2:TcMar-Tigger:DNA|145|-	145	-
1	144595352	144595810	1|144595352|144595810|L1ME3A:L1:LINE|224|-	224	-
1	144595810	144596109	1|144595810|144596109|AluJb:Alu:SINE|167|-	167	-
1	144596263	144596561	1|144596263|144596561|AluJb:Alu:SINE|154|-	154	-
1	144600726	144601389	1|144600726|144601389|L1MC2:L1:LINE|188|-	188	-
1	144601389	144602224	1|144601389|144602224|L1MC2:L1:LINE|193|-	193	-
1	144603413	144604386	1|144603413|144604386|LTR5_Hs:ERVK:LTR|106|+	106	+
1	144604623	144605173	1|144604623|144605173|MLT1E3:ERVL-MaLR:LTR|275|-	275	-
1	144613231	144614169	1|144613231|144614169|L1ME2:L1:LINE|286|+	286	+
1	144829701	144830140	1|144829701|144830140|L1MC4:L1:LINE|330|-	330	-
1	144925933	144926333	1|144925933|144926333|L2a:L2:LINE|301|-	301	-
1	144979319	144980327	1|144979319|144980327|L1PB1:L1:LINE|77|+	77	+
1	144980348	144981722	1|144980348|144981722|L1PB1:L1:LINE|82|+	82	+
1	145004876	145004999	1|145004876|145004999|AluJb:Alu:SINE|155|+	155	+
1	145004999	145005267	1|145004999|145005267|AluSp:Alu:SINE|108|+	108	+
1	145016215	145016644	1|145016215|145016644|MLT1H:ERVL-MaLR:LTR|262|+	262	+
1	145100668	145100968	1|145100668|145100968|AluSg4:Alu:SINE|127|-	127	-
1	145102663	145103016	1|145102663|145103016|MLT1A0:ERVL-MaLR:LTR|139|-	139	-
1	145110586	145111063	1|145110586|145111063|LTR33:ERVL:LTR|325|-	325	-
1	145111172	145111492	1|145111172|145111492|AluSz6:Alu:SINE|149|-	149	-
1	145113482	145113773	1|145113482|145113773|AluSz6:Alu:SINE|151|-	151	-
1	145114186	145114308	1|145114186|145114308|L2a:L2:LINE|231|+	231	+
1	145114441	145114564	1|145114441|145114564|L2a:L2:LINE|268|-	268	-
1	145115290	145115534	1|145115290|145115534|MIR:MIR:SINE|263|-	263	-
1	145118099	145118260	1|145118099|145118260|L2a:L2:LINE|277|-	277	-
1	145137495	145137781	1|145137495|145137781|AluSg:Alu:SINE|101|+	101	+
1	145287998	145289032	1|145287998|145289032|L1MB7:L1:LINE|173|-	173	-
1	145289020	145289266	1|145289020|145289266|L1MB7:L1:LINE|215|+	215	+
1	145369414	145369590	1|145369414|145369590|L1MC4:L1:LINE|365|+	365	+
1	145369601	145370040	1|145369601|145370040|L1MC4:L1:LINE|325|-	325	-
1	145499904	145500000	1|145499904|145500000|AluSz6:Alu:SINE|73|-	73	-
1	145500000	145500203	1|145500000|145500203|AluSx:Alu:SINE|94|-	94	-
1	145500213	145500489	1|145500213|145500489|AluY:Alu:SINE|65|-	65	-
1	145500500	145500802	1|145500500|145500802|AluY:Alu:SINE|36|-	36	-
1	145509470	145509687	1|145509470|145509687|AluJo:Alu:SINE|175|-	175	-
1	145511863	145512171	1|145511863|145512171|AluY:Alu:SINE|75|+	75	+
1	145512600	145512671	1|145512600|145512671|MIR3:MIR:SINE|271|-	271	-
1	145512871	145513145	1|145512871|145513145|AluSz6:Alu:SINE|131|-	131	-
1	145514198	145514766	1|145514198|145514766|L1PA3:L1:LINE|28|-	28	-
1	145518558	145519156	1|145518558|145519156|L2c:L2:LINE|339|-	339	-
1	145520191	145520686	1|145520191|145520686|L2a:L2:LINE|300|-	300	-
1	145590431	145591353	1|145590431|145591353|L1MA4:L1:LINE|143|-	143	-
1	145591372	145591547	1|145591372|145591547|L2c:L2:LINE|253|+	253	+
1	145591803	145591868	1|145591803|145591868|MIRb:MIR:SINE|277|-	277	-
1	145592024	145592253	1|145592024|145592253|AluJb:Alu:SINE|187|+	187	+
1	145592343	145592502	1|145592343|145592502|L3:CR1:LINE|372|+	372	+
1	145592991	145593111	1|145592991|145593111|L2a:L2:LINE|315|-	315	-
1	145593114	145593597	1|145593114|145593597|L1M4:L1:LINE|192|+	192	+
1	145593690	145593811	1|145593690|145593811|FLAM_A:Alu:SINE|165|+	165	+
1	145640935	145641241	1|145640935|145641241|AluSz:Alu:SINE|101|+	101	+
1	145660888	145661175	1|145660888|145661175|L1M4c:L1:LINE|253|+	253	+
1	145661738	145662705	1|145661738|145662705|L1M4c:L1:LINE|212|+	212	+
1	145662792	145663117	1|145662792|145663117|L1M5:L1:LINE|263|+	263	+
1	145688840	145689142	1|145688840|145689142|AluSc8:Alu:SINE|96|-	96	-
1	145689333	145689627	1|145689333|145689627|AluSq:Alu:SINE|102|+	102	+
1	145689656	145689890	1|145689656|145689890|AluJb:Alu:SINE|128|-	128	-
1	145691269	145691589	1|145691269|145691589|AluSx1:Alu:SINE|126|-	126	-
1	145691590	145692005	1|145691590|145692005|MLT2B4:ERVL:LTR|128|-	128	-
1	145692088	145692202	1|145692088|145692202|AluSx:Alu:SINE|114|-	114	-
1	1457415	1457720	1|1457415|1457720|AluSp:Alu:SINE|138|-	138	-
1	145765990	145768506	1|145765990|145768506|L1PA5:L1:LINE|46|+	46	+
1	146032808	146033247	1|146032808|146033247|L1MC4:L1:LINE|315|+	315	+
1	146033258	146033434	1|146033258|146033434|L1MC4:L1:LINE|365|-	365	-
1	1463334	1463641	1|1463334|1463641|AluSq2:Alu:SINE|124|-	124	-
1	146363184	146365100	1|146363184|146365100|L2a:L2:LINE|259|-	259	-
1	146383502	146384490	1|146383502|146384490|LTR5_Hs:ERVK:LTR|103|+	103	+
1	146466851	146467027	1|146466851|146467027|L1MC4:L1:LINE|365|+	365	+
1	146467038	146467477	1|146467038|146467477|L1MC4:L1:LINE|328|-	328	-
1	146644599	146644878	1|146644599|146644878|AluSc:Alu:SINE|82|+	82	+
1	146648455	146649436	1|146648455|146649436|L1MC3:L1:LINE|174|+	174	+
1	146732861	146733203	1|146732861|146733203|MSTD:ERVL-MaLR:LTR|220|-	220	-
1	146739576	146739826	1|146739576|146739826|L2:L2:LINE|224|+	224	+
1	146742054	146742388	1|146742054|146742388|Charlie16a:hAT-Charlie:DNA|274|-	274	-
1	147461661	147464177	1|147461661|147464177|L1PA5:L1:LINE|45|-	45	-
1	147574589	147575028	1|147574589|147575028|L1MC4:L1:LINE|315|+	315	+
1	147575039	147575215	1|147575039|147575215|L1MC4:L1:LINE|365|-	365	-
1	147904979	147905520	1|147904979|147905520|MER66C:ERV1:LTR|193|-	193	-
1	148003191	148003630	1|148003191|148003630|L1MC4:L1:LINE|330|+	330	+
1	148003641	148003817	1|148003641|148003817|L1MC4:L1:LINE|359|-	359	-
1	148250515	148250957	1|148250515|148250957|L1MC4:L1:LINE|330|+	330	+
1	148355072	148355534	1|148355072|148355534|MLT1E3-int:ERVL-MaLR:LTR|287|+	287	+
1	148355562	148356112	1|148355562|148356112|MLT1E3:ERVL-MaLR:LTR|275|+	275	+
1	148356349	148357322	1|148356349|148357322|LTR5_Hs:ERVK:LTR|104|-	104	-
1	148357333	148357631	1|148357333|148357631|AluSq2:Alu:SINE|151|+	151	+
1	148358137	148358513	1|148358137|148358513|L1MC2:L1:LINE|282|+	282	+
1	148358513	148359353	1|148358513|148359353|L1MC2:L1:LINE|189|+	189	+
1	148359353	148360015	1|148359353|148360015|L1MC2:L1:LINE|185|+	185	+
1	148557312	148557622	1|148557312|148557622|AluJb:Alu:SINE|145|+	145	+
1	148557687	148558145	1|148557687|148558145|L1ME3A:L1:LINE|223|-	223	-
1	148558145	148558443	1|148558145|148558443|AluJb:Alu:SINE|158|-	158	-
1	148558578	148558893	1|148558578|148558893|AluJb:Alu:SINE|152|-	152	-
1	148563755	148564596	1|148563755|148564596|L1MC2:L1:LINE|194|-	194	-
1	148564596	148564972	1|148564596|148564972|L1MC2:L1:LINE|282|-	282	-
1	148565473	148565774	1|148565473|148565774|AluSq2:Alu:SINE|149|-	149	-
1	148565785	148566758	1|148565785|148566758|LTR5_Hs:ERVK:LTR|100|+	100	+
1	148566995	148567540	1|148566995|148567540|MLT1E3:ERVL-MaLR:LTR|274|-	274	-
1	148567568	148568030	1|148567568|148568030|MLT1E3-int:ERVL-MaLR:LTR|283|-	283	-
1	148570049	148570342	1|148570049|148570342|LTR33:ERVL:LTR|309|+	309	+
1	148570352	148570571	1|148570352|148570571|ERVL-E-int:ERVL:LTR|341|+	341	+
1	148570924	148571499	1|148570924|148571499|L1ME1:L1:LINE|294|+	294	+
1	148572807	148573470	1|148572807|148573470|PABL_A:ERV1:LTR|80|-	80	-
1	148573470	148573915	1|148573470|148573915|L1ME1:L1:LINE|247|+	247	+
1	148575754	148576685	1|148575754|148576685|L1ME2:L1:LINE|296|+	296	+
1	148586202	148587220	1|148586202|148587220|L1P2:L1:LINE|55|-	55	-
1	148595370	148595546	1|148595370|148595546|L1MC4:L1:LINE|365|+	365	+
1	148595557	148595996	1|148595557|148595996|L1MC4:L1:LINE|328|-	328	-
1	148757414	148757590	1|148757414|148757590|L1MC4:L1:LINE|365|+	365	+
1	148951231	148951367	1|148951231|148951367|MLT1J2:ERVL-MaLR:LTR|303|+	303	+
1	149269665	149271875	1|149269665|149271875|MER66-int:ERV1:LTR|227|-	227	-
1	149277322	149278221	1|149277322|149278221|MER49:ERV1:LTR|168|+	168	+
1	149287908	149288072	1|149287908|149288072|L2:L2:LINE|312|+	312	+
1	149289212	149289443	1|149289212|149289443|MLT1A0:ERVL-MaLR:LTR|163|-	163	-
1	149289486	149289979	1|149289486|149289979|L1ME2:L1:LINE|260|+	260	+
1	149291154	149291769	1|149291154|149291769|MER49:ERV1:LTR|190|+	190	+
1	149605916	149606081	1|149605916|149606081|U1:snRNA:snRNA|194|+	194	+
1	149655263	149657477	1|149655263|149657477|MER66-int:ERV1:LTR|228|-	228	-
1	149803316	149803522	1|149803316|149803522|MER2:TcMar-Tigger:DNA|124|+	124	+
1	149805019	149805150	1|149805019|149805150|MIR3:MIR:SINE|362|+	362	+
1	149816856	149817598	1|149816856|149817598|L2a:L2:LINE|284|-	284	-
1	149818092	149818432	1|149818092|149818432|L1MC4:L1:LINE|258|-	258	-
1	149818436	149818905	1|149818436|149818905|MLT1D:ERVL-MaLR:LTR|210|-	210	-
1	149820499	149820779	1|149820499|149820779|L2:L2:LINE|306|+	306	+
1	149831795	149831926	1|149831795|149831926|MIR3:MIR:SINE|362|-	362	-
1	149833423	149833629	1|149833423|149833629|MER2:TcMar-Tigger:DNA|124|-	124	-
1	149855934	149856163	1|149855934|149856163|Charlie23a:hAT-Charlie:DNA|247|-	247	-
1	149856308	149856433	1|149856308|149856433|MIRc:MIR:SINE|352|+	352	+
1	1498631	1498938	1|1498631|1498938|AluSg7:Alu:SINE|114|+	114	+
1	1498949	1499238	1|1498949|1499238|AluSx:Alu:SINE|104|+	104	+
1	149896540	149897458	1|149896540|149897458|L2c:L2:LINE|330|-	330	-
1	149910071	149910379	1|149910071|149910379|AluSz:Alu:SINE|117|+	117	+
1	149910530	149910852	1|149910530|149910852|AluSq2:Alu:SINE|78|+	78	+
1	149911547	149911857	1|149911547|149911857|AluSx1:Alu:SINE|97|+	97	+
1	149913383	149913777	1|149913383|149913777|MER96B:hAT:DNA|182|+	182	+
1	149923964	149930070	1|149923964|149930070|L1PA5:L1:LINE|59|-	59	-
1	150018197	150018420	1|150018197|150018420|L2a:L2:LINE|301|+	301	+
1	150019059	150019547	1|150019059|150019547|L2a:L2:LINE|297|+	297	+
1	150071955	150073130	1|150071955|150073130|L1PA14:L1:LINE|69|+	69	+
1	150077239	150078656	1|150077239|150078656|L1P5:L1:LINE|134|+	134	+
1	150078713	150079720	1|150078713|150079720|L2:L2:LINE|347|+	347	+
1	150083200	150083522	1|150083200|150083522|L2c:L2:LINE|340|-	340	-
1	150127336	150127541	1|150127336|150127541|L3b:CR1:LINE|376|+	376	+
1	150152443	150152742	1|150152443|150152742|AluSz6:Alu:SINE|127|-	127	-
1	150280878	150280983	1|150280878|150280983|L1MB3:L1:LINE|112|+	112	+
1	150280983	150281282	1|150280983|150281282|AluSz:Alu:SINE|104|+	104	+
1	150281282	150281400	1|150281282|150281400|L1MB3:L1:LINE|112|+	112	+
1	150281430	150281731	1|150281430|150281731|AluSq2:Alu:SINE|93|-	93	-
1	150281737	150282033	1|150281737|150282033|AluY:Alu:SINE|91|-	91	-
1	150301006	150301314	1|150301006|150301314|AluSq2:Alu:SINE|110|-	110	-
1	150301318	150301454	1|150301318|150301454|AluSx:Alu:SINE|118|-	118	-
1	150301499	150301797	1|150301499|150301797|AluSz6:Alu:SINE|128|-	128	-
1	150302230	150302528	1|150302230|150302528|AluSz:Alu:SINE|128|-	128	-
1	150302530	150302817	1|150302530|150302817|AluJb:Alu:SINE|160|-	160	-
1	150302844	150303123	1|150302844|150303123|AluSc8:Alu:SINE|90|-	90	-
1	150317819	150318124	1|150317819|150318124|AluSq2:Alu:SINE|92|-	92	-
1	150319924	150320216	1|150319924|150320216|AluSx1:Alu:SINE|106|+	106	+
1	150320216	150320464	1|150320216|150320464|MER47A:TcMar-Tigger:DNA|164|-	164	-
1	150479763	150480068	1|150479763|150480068|AluSc8:Alu:SINE|75|+	75	+
1	150572672	150572957	1|150572672|150572957|AluJr:Alu:SINE|182|-	182	-
1	150575899	150576213	1|150575899|150576213|L3:CR1:LINE|334|+	334	+
1	150577042	150577558	1|150577042|150577558|LTR78:ERV1:LTR|304|-	304	-
1	150582599	150582730	1|150582599|150582730|FLAM_A:Alu:SINE|176|-	176	-
1	150582786	150583078	1|150582786|150583078|AluSx1:Alu:SINE|89|-	89	-
1	150583135	150583415	1|150583135|150583415|AluJb:Alu:SINE|143|-	143	-
1	150583451	150583755	1|150583451|150583755|AluSz:Alu:SINE|118|-	118	-
1	150584303	150584599	1|150584303|150584599|AluJo:Alu:SINE|193|-	193	-
1	150584891	150585168	1|150584891|150585168|AluY:Alu:SINE|61|-	61	-
1	150585191	150585386	1|150585191|150585386|MER20:hAT-Charlie:DNA|191|+	191	+
1	150585472	150585755	1|150585472|150585755|AluSq2:Alu:SINE|106|+	106	+
1	150586461	150586750	1|150586461|150586750|AluJr:Alu:SINE|166|-	166	-
1	150586839	150587120	1|150586839|150587120|AluJo:Alu:SINE|149|-	149	-
1	150587892	150588184	1|150587892|150588184|AluJo:Alu:SINE|164|-	164	-
1	150588787	150589080	1|150588787|150589080|AluSq2:Alu:SINE|92|-	92	-
1	150589512	150589795	1|150589512|150589795|L2c:L2:LINE|345|+	345	+
1	150589795	150590092	1|150589795|150590092|AluSq:Alu:SINE|118|-	118	-
1	150590277	150590498	1|150590277|150590498|AluSq:Alu:SINE|109|-	109	-
1	150590839	150591159	1|150590839|150591159|AluSz6:Alu:SINE|113|+	113	+
1	150591166	150591463	1|150591166|150591463|AluSq2:Alu:SINE|111|+	111	+
1	150591469	150591761	1|150591469|150591761|AluSz:Alu:SINE|130|+	130	+
1	150591827	150591957	1|150591827|150591957|L2c:L2:LINE|323|+	323	+
1	150593278	150593579	1|150593278|150593579|AluJb:Alu:SINE|169|+	169	+
1	150593739	150594048	1|150593739|150594048|AluSz:Alu:SINE|104|-	104	-
1	150597272	150597450	1|150597272|150597450|MIRb:MIR:SINE|282|-	282	-
1	150605361	150607138	1|150605361|150607138|HERVK-int:ERVK:LTR|40|-	40	-
1	150607125	150607399	1|150607125|150607399|HERVK-int:ERVK:LTR|69|+	69	+
1	150607399	150608361	1|150607399|150608361|LTR5_Hs:ERVK:LTR|101|+	101	+
1	150619694	150619986	1|150619694|150619986|AluJo:Alu:SINE|151|+	151	+
1	150627126	150631701	1|150627126|150631701|HERVK9-int:ERVK:LTR|51|+	51	+
1	150702588	150703145	1|150702588|150703145|MER39:ERV1:LTR|239|-	239	-
1	150703145	150703512	1|150703145|150703512|Charlie4a:hAT-Charlie:DNA|168|+	168	+
1	150703581	150703879	1|150703581|150703879|AluSx:Alu:SINE|111|+	111	+
1	150704235	150704339	1|150704235|150704339|MamRep434:TcMar-Tigger:DNA|265|-	265	-
1	150704393	150704685	1|150704393|150704685|AluJo:Alu:SINE|175|-	175	-
1	150705082	150705384	1|150705082|150705384|AluSz6:Alu:SINE|136|-	136	-
1	150721221	150722018	1|150721221|150722018|Tigger1:TcMar-Tigger:DNA|144|+	144	+
1	150723738	150724023	1|150723738|150724023|AluSx:Alu:SINE|119|-	119	-
1	150790001	150790307	1|150790001|150790307|AluSq2:Alu:SINE|105|+	105	+
1	150799654	150801067	1|150799654|150801067|L1ME1:L1:LINE|216|-	216	-
1	150932266	150932577	1|150932266|150932577|AluSq2:Alu:SINE|100|+	100	+
1	150932667	150932984	1|150932667|150932984|AluSx:Alu:SINE|92|+	92	+
1	150934643	150934952	1|150934643|150934952|AluJb:Alu:SINE|135|-	135	-
1	150965781	150966085	1|150965781|150966085|AluSx1:Alu:SINE|117|-	117	-
1	150966097	150966409	1|150966097|150966409|AluSq:Alu:SINE|90|-	90	-
1	150967288	150967578	1|150967288|150967578|AluSg:Alu:SINE|97|+	97	+
1	150968597	150968904	1|150968597|150968904|AluSz:Alu:SINE|111|+	111	+
1	150969024	150969319	1|150969024|150969319|AluSq2:Alu:SINE|81|-	81	-
1	151007572	151007685	1|151007572|151007685|MIR3:MIR:SINE|205|+	205	+
1	151024114	151024239	1|151024114|151024239|MER5B:hAT-Charlie:DNA|291|+	291	+
1	151024595	151024789	1|151024595|151024789|MER20:hAT-Charlie:DNA|198|+	198	+
1	151027282	151027392	1|151027282|151027392|MIR3:MIR:SINE|308|-	308	-
1	151029715	151030011	1|151029715|151030011|AluSq:Alu:SINE|54|+	54	+
1	151090060	151090359	1|151090060|151090359|AluSx1:Alu:SINE|117|-	117	-
1	151091272	151091417	1|151091272|151091417|AluSz6:Alu:SINE|145|-	145	-
1	151091505	151091799	1|151091505|151091799|AluJr:Alu:SINE|201|+	201	+
1	151091802	151091933	1|151091802|151091933|AluY:Alu:SINE|84|+	84	+
1	151091933	151092238	1|151091933|151092238|AluSc:Alu:SINE|98|+	98	+
1	151092540	151092836	1|151092540|151092836|AluSg4:Alu:SINE|122|+	122	+
1	151092836	151093010	1|151092836|151093010|AluSx:Alu:SINE|116|+	116	+
1	151093903	151094213	1|151093903|151094213|AluSp:Alu:SINE|93|-	93	-
1	151094496	151094583	1|151094496|151094583|UCON23:DNA?:DNA?|256|+	256	+
1	151095649	151095958	1|151095649|151095958|AluSz6:Alu:SINE|129|+	129	+
1	151096046	151096363	1|151096046|151096363|AluY:Alu:SINE|81|+	81	+
1	151096374	151096509	1|151096374|151096509|AluSz:Alu:SINE|96|+	96	+
1	151096625	151096922	1|151096625|151096922|AluSg:Alu:SINE|98|-	98	-
1	151140025	151140337	1|151140025|151140337|AluSz:Alu:SINE|115|+	115	+
1	151149580	151149892	1|151149580|151149892|AluSg:Alu:SINE|109|+	109	+
1	151258194	151258486	1|151258194|151258486|AluSz:Alu:SINE|127|-	127	-
1	151312943	151313233	1|151312943|151313233|L1ME3F:L1:LINE|220|+	220	+
1	151313913	151314380	1|151313913|151314380|MLT1K:ERVL-MaLR:LTR|308|+	308	+
1	151373176	151373244	1|151373176|151373244|L3:CR1:LINE|258|-	258	-
1	151382580	151383980	1|151382580|151383980|L2a:L2:LINE|320|+	320	+
1	151666523	151666706	1|151666523|151666706|MIR3:MIR:SINE|301|+	301	+
1	151667886	151668196	1|151667886|151668196|AluJr4:Alu:SINE|129|-	129	-
1	151669117	151669425	1|151669117|151669425|AluSz:Alu:SINE|104|-	104	-
1	151670638	151670684	1|151670638|151670684|L2:L2:LINE|261|+	261	+
1	151734091	151734262	1|151734091|151734262|AluSz6:Alu:SINE|129|+	129	+
1	151741142	151742610	1|151741142|151742610|SVA_C:Other:Other|44|-	44	-
1	151814943	151815256	1|151814943|151815256|AluSz:Alu:SINE|112|-	112	-
1	151815269	151815742	1|151815269|151815742|L1MC4:L1:LINE|214|+	214	+
1	151816485	151816813	1|151816485|151816813|MLT1J1:ERVL-MaLR:LTR|229|+	229	+
1	151822872	151823021	1|151822872|151823021|MIRc:MIR:SINE|324|+	324	+
1	151823036	151823265	1|151823036|151823265|MIRc:MIR:SINE|297|-	297	-
1	151827854	151828153	1|151827854|151828153|AluSq:Alu:SINE|120|-	120	-
1	151828278	151828865	1|151828278|151828865|LTR61:ERV1:LTR|104|+	104	+
1	151844984	151845971	1|151844984|151845971|LTR5B:ERVK:LTR|97|+	97	+
1	151846007	151846472	1|151846007|151846472|MLT1C:ERVL-MaLR:LTR|206|+	206	+
1	151846841	151847150	1|151846841|151847150|AluSx3:Alu:SINE|135|-	135	-
1	151862377	151862680	1|151862377|151862680|AluSp:Alu:SINE|66|-	66	-
1	153609848	153610141	1|153609848|153610141|AluSg:Alu:SINE|85|+	85	+
1	153612286	153612549	1|153612286|153612549|AluSx:Alu:SINE|120|-	120	-
1	153612685	153612958	1|153612685|153612958|AluSz6:Alu:SINE|136|+	136	+
1	153612973	153613259	1|153612973|153613259|AluSx:Alu:SINE|129|+	129	+
1	153635811	153636090	1|153635811|153636090|AluJr4:Alu:SINE|136|-	136	-
1	153637050	153637333	1|153637050|153637333|AluSx1:Alu:SINE|81|-	81	-
1	153733704	153734009	1|153733704|153734009|AluSz6:Alu:SINE|125|+	125	+
1	153739163	153739485	1|153739163|153739485|AluSx:Alu:SINE|99|-	99	-
1	153739485	153739802	1|153739485|153739802|L1MB7:L1:LINE|156|-	156	-
1	153778154	153778289	1|153778154|153778289|MIR3:MIR:SINE|246|-	246	-
1	153786171	153786454	1|153786171|153786454|AluSx3:Alu:SINE|120|+	120	+
1	153903676	153903793	1|153903676|153903793|L2a:L2:LINE|205|+	205	+
1	153903966	153904271	1|153903966|153904271|AluY:Alu:SINE|62|-	62	-
1	153904280	153904582	1|153904280|153904582|AluSp:Alu:SINE|80|-	80	-
1	153925377	153925701	1|153925377|153925701|AluSg4:Alu:SINE|74|+	74	+
1	153937136	153937427	1|153937136|153937427|AluSq2:Alu:SINE|69|+	69	+
1	153938839	153939115	1|153938839|153939115|AluY:Alu:SINE|58|+	58	+
1	153948657	153948953	1|153948657|153948953|AluSg:Alu:SINE|95|+	95	+
1	153950734	153950863	1|153950734|153950863|MIRc:MIR:SINE|288|+	288	+
1	153950838	153950969	1|153950838|153950969|MIRb:MIR:SINE|260|-	260	-
1	153955320	153955613	1|153955320|153955613|AluSp:Alu:SINE|92|+	92	+
1	154128424	154128732	1|154128424|154128732|AluSq2:Alu:SINE|110|+	110	+
1	154144904	154145032	1|154144904|154145032|FLAM_A:Alu:SINE|211|-	211	-
1	154184325	154184632	1|154184325|154184632|AluSp:Alu:SINE|81|-	81	-
1	154186471	154186769	1|154186471|154186769|AluSp:Alu:SINE|97|+	97	+
1	154229974	154230162	1|154229974|154230162|MER8:TcMar-Tigger:DNA|217|-	217	-
1	154230448	154230750	1|154230448|154230750|AluJr:Alu:SINE|179|-	179	-
1	154243801	154243944	1|154243801|154243944|L1PB2:L1:LINE|56|+	56	+
1	154316119	154316342	1|154316119|154316342|L1MA9:L1:LINE|239|-	239	-
1	154322536	154322843	1|154322536|154322843|AluSg:Alu:SINE|117|-	117	-
1	154439055	154439353	1|154439055|154439353|AluJb:Alu:SINE|141|+	141	+
1	154440094	154440212	1|154440094|154440212|AluJo:Alu:SINE|93|+	93	+
1	154558935	154559370	1|154558935|154559370|L2b:L2:LINE|310|-	310	-
1	154559439	154560030	1|154559439|154560030|L1MB7:L1:LINE|161|-	161	-
1	154572629	154572933	1|154572629|154572933|AluSg:Alu:SINE|89|-	89	-
1	154572947	154573247	1|154572947|154573247|AluSg:Alu:SINE|93|-	93	-
1	154578486	154578807	1|154578486|154578807|AluSc:Alu:SINE|65|-	65	-
1	154650330	154651788	1|154650330|154651788|LTR12C:ERV1:LTR|74|+	74	+
1	154672652	154672817	1|154672652|154672817|MER5A1:hAT-Charlie:DNA|158|-	158	-
1	154673030	154673312	1|154673030|154673312|AluSc8:Alu:SINE|92|+	92	+
1	154677252	154677545	1|154677252|154677545|AluSx1:Alu:SINE|106|-	106	-
1	154706303	154706677	1|154706303|154706677|L2c:L2:LINE|312|-	312	-
1	154707380	154707589	1|154707380|154707589|L2:L2:LINE|337|-	337	-
1	154709402	154709585	1|154709402|154709585|L2c:L2:LINE|320|-	320	-
1	154710427	154711645	1|154710427|154711645|HAL1:L1:LINE|237|+	237	+
1	154761456	154761888	1|154761456|154761888|MLT1D:ERVL-MaLR:LTR|193|-	193	-
1	154916550	154916718	1|154916550|154916718|MIRb:MIR:SINE|325|-	325	-
1	1549172	1549465	1|1549172|1549465|HAL1:L1:LINE|359|+	359	+
1	154921629	154921918	1|154921629|154921918|AluJb:Alu:SINE|142|-	142	-
1	154935129	154935225	1|154935129|154935225|MIRc:MIR:SINE|287|+	287	+
1	154945704	154946013	1|154945704|154946013|AluSq2:Alu:SINE|87|+	87	+
1	154948314	154948563	1|154948314|154948563|L1PREC2:L1:LINE|127|+	127	+
1	154949595	154949890	1|154949595|154949890|AluSz:Alu:SINE|98|-	98	-
1	154952152	154952276	1|154952152|154952276|MER5B:hAT-Charlie:DNA|225|-	225	-
1	154952493	154952789	1|154952493|154952789|AluSq2:Alu:SINE|98|+	98	+
1	154952789	154952945	1|154952789|154952945|AluSx:Alu:SINE|105|+	105	+
1	154952999	154953301	1|154952999|154953301|AluY:Alu:SINE|63|+	63	+
1	154953359	154953521	1|154953359|154953521|MER5A:hAT-Charlie:DNA|200|+	200	+
1	1549545	1550009	1|1549545|1550009|MER65D:ERV1:LTR|336|+	336	+
1	154959852	154960124	1|154959852|154960124|L2:L2:LINE|393|-	393	-
1	154960130	154960416	1|154960130|154960416|AluJr:Alu:SINE|164|+	164	+
1	154962307	154962570	1|154962307|154962570|L2c:L2:LINE|317|-	317	-
1	1550114	1550424	1|1550114|1550424|AluSg:Alu:SINE|113|+	113	+
1	155026001	155026248	1|155026001|155026248|MIR:MIR:SINE|234|-	234	-
1	155108937	155109233	1|155108937|155109233|AluY:Alu:SINE|30|+	30	+
1	155109774	155109993	1|155109774|155109993|L2c:L2:LINE|369|-	369	-
1	155111018	155111263	1|155111018|155111263|AluSx:Alu:SINE|90|+	90	+
1	155112737	155112869	1|155112737|155112869|L1M1:L1:LINE|195|+	195	+
1	155142514	155142840	1|155142514|155142840|AluJo:Alu:SINE|153|+	153	+
1	155143272	155143585	1|155143272|155143585|AluJo:Alu:SINE|147|-	147	-
1	155143613	155143914	1|155143613|155143914|AluSz:Alu:SINE|120|+	120	+
1	155144052	155144352	1|155144052|155144352|AluJb:Alu:SINE|163|+	163	+
1	155180778	155180965	1|155180778|155180965|MIR3:MIR:SINE|322|+	322	+
1	155181122	155181264	1|155181122|155181264|MIRc:MIR:SINE|266|-	266	-
1	155201061	155201338	1|155201061|155201338|L2c:L2:LINE|301|-	301	-
1	155201406	155201593	1|155201406|155201593|MIR3:MIR:SINE|317|+	317	+
1	155201817	155201890	1|155201817|155201890|MIRb:MIR:SINE|264|-	264	-
1	155217022	155217202	1|155217022|155217202|MIRc:MIR:SINE|297|-	297	-
1	155227802	155228109	1|155227802|155228109|AluY:Alu:SINE|68|-	68	-
1	155228114	155228426	1|155228114|155228426|AluSp:Alu:SINE|112|-	112	-
1	155277487	155277687	1|155277487|155277687|AluSq10:Alu:SINE|135|+	135	+
1	155277687	155277839	1|155277687|155277839|AluSx:Alu:SINE|132|-	132	-
1	155277846	155278157	1|155277846|155278157|AluSx3:Alu:SINE|68|-	68	-
1	155279168	155279274	1|155279168|155279274|MIRc:MIR:SINE|177|+	177	+
1	155280104	155280401	1|155280104|155280401|AluSx:Alu:SINE|108|-	108	-
1	155282489	155282791	1|155282489|155282791|AluSp:Alu:SINE|89|+	89	+
1	155282851	155283076	1|155282851|155283076|Charlie8:hAT-Charlie:DNA|245|+	245	+
1	155283617	155283916	1|155283617|155283916|AluSg:Alu:SINE|107|-	107	-
1	155283972	155284269	1|155283972|155284269|AluJb:Alu:SINE|175|-	175	-
1	155284273	155284566	1|155284273|155284566|AluJb:Alu:SINE|147|-	147	-
1	155285053	155285188	1|155285053|155285188|AluSx:Alu:SINE|92|+	92	+
1	155285188	155285504	1|155285188|155285504|AluY:Alu:SINE|70|+	70	+
1	155285504	155285671	1|155285504|155285671|AluSx:Alu:SINE|92|+	92	+
1	155285691	155285745	1|155285691|155285745|AluJo:Alu:SINE|148|+	148	+
1	155285763	155286057	1|155285763|155286057|AluSq2:Alu:SINE|105|+	105	+
1	155286128	155286252	1|155286128|155286252|FLAM_A:Alu:SINE|226|+	226	+
1	155286286	155286601	1|155286286|155286601|AluSx1:Alu:SINE|102|+	102	+
1	155286674	155286810	1|155286674|155286810|L2c:L2:LINE|319|-	319	-
1	155286936	155286997	1|155286936|155286997|L3:CR1:LINE|241|+	241	+
1	155287205	155287277	1|155287205|155287277|MIRc:MIR:SINE|306|-	306	-
1	155287344	155287644	1|155287344|155287644|AluJo:Alu:SINE|200|+	200	+
1	155289768	155289991	1|155289768|155289991|MER20:hAT-Charlie:DNA|206|+	206	+
1	155437638	155438443	1|155437638|155438443|L1MC3:L1:LINE|221|-	221	-
1	155441000	155441721	1|155441000|155441721|MER21C:ERVL:LTR|261|+	261	+
1	155533546	155533632	1|155533546|155533632|MIRb:MIR:SINE|262|+	262	+
1	155540092	155540553	1|155540092|155540553|MER44D:TcMar-Tigger:DNA|202|+	202	+
1	155584674	155584858	1|155584674|155584858|MIRb:MIR:SINE|297|-	297	-
1	155596456	155597424	1|155596456|155597424|LTR5_Hs:ERVK:LTR|10|-	10	-
1	155597424	155599135	1|155597424|155599135|HERVK-int:ERVK:LTR|5|-	5	-
1	155599134	155604668	1|155599134|155604668|HERVK-int:ERVK:LTR|8|-	8	-
1	155607242	155607452	1|155607242|155607452|LTR12F:ERV1:LTR|189|-	189	-
1	155629153	155629418	1|155629153|155629418|MER51A:ERV1:LTR|161|-	161	-
1	155663775	155667166	1|155663775|155667166|HERVK14C-int:ERVK:LTR|201|-	201	-
1	155695371	155695628	1|155695371|155695628|AluSx:Alu:SINE|128|+	128	+
1	155695891	155696076	1|155695891|155696076|AluSq:Alu:SINE|97|-	97	-
1	155696076	155696382	1|155696076|155696382|AluSx1:Alu:SINE|65|-	65	-
1	155697151	155697286	1|155697151|155697286|AluJr4:Alu:SINE|141|+	141	+
1	155702015	155702321	1|155702015|155702321|AluSx1:Alu:SINE|101|-	101	-
1	155702321	155702533	1|155702321|155702533|L1MC4a:L1:LINE|217|-	217	-
1	155702828	155703347	1|155702828|155703347|L1MC4a:L1:LINE|252|-	252	-
1	155703347	155703653	1|155703347|155703653|AluSx4:Alu:SINE|111|+	111	+
1	155703662	155703960	1|155703662|155703960|AluJb:Alu:SINE|168|+	168	+
1	155704008	155704266	1|155704008|155704266|AluJr:Alu:SINE|217|-	217	-
1	155704266	155704770	1|155704266|155704770|L1MC4a:L1:LINE|252|-	252	-
1	155704773	155705054	1|155704773|155705054|AluSx3:Alu:SINE|85|+	85	+
1	155705084	155705393	1|155705084|155705393|AluSq2:Alu:SINE|100|+	100	+
1	155705928	155706072	1|155705928|155706072|AluSx:Alu:SINE|107|-	107	-
1	155706209	155706507	1|155706209|155706507|AluJb:Alu:SINE|171|-	171	-
1	155708480	155708802	1|155708480|155708802|AluSz:Alu:SINE|127|+	127	+
1	155720556	155720854	1|155720556|155720854|AluSx1:Alu:SINE|117|-	117	-
1	155720915	155721057	1|155720915|155721057|MIRb:MIR:SINE|268|-	268	-
1	155721058	155721359	1|155721058|155721359|AluSx1:Alu:SINE|126|+	126	+
1	155851513	155851819	1|155851513|155851819|AluSq2:Alu:SINE|105|-	105	-
1	155853042	155853327	1|155853042|155853327|AluJb:Alu:SINE|144|+	144	+
1	155868177	155868298	1|155868177|155868298|FLAM_C:Alu:SINE|99|+	99	+
1	155884902	155885211	1|155884902|155885211|AluSx:Alu:SINE|120|-	120	-
1	155885291	155885596	1|155885291|155885596|AluSx1:Alu:SINE|100|-	100	-
1	155950943	155951131	1|155950943|155951131|MIRc:MIR:SINE|316|+	316	+
1	155987874	155987996	1|155987874|155987996|L3b:CR1:LINE|266|-	266	-
1	156144026	156144451	1|156144026|156144451|L2a:L2:LINE|297|-	297	-
1	156149013	156149981	1|156149013|156149981|LTR5_Hs:ERVK:LTR|8|+	8	+
1	156151251	156152212	1|156151251|156152212|LTR5_Hs:ERVK:LTR|60|+	60	+
1	156154415	156157201	1|156154415|156157201|HERVK22-int:ERVK:LTR|97|-	97	-
1	156157855	156158195	1|156157855|156158195|HERVK22-int:ERVK:LTR|117|-	117	-
1	156158493	156159036	1|156158493|156159036|HERVK22-int:ERVK:LTR|117|-	117	-
1	156159036	156159504	1|156159036|156159504|LTR22C:ERVK:LTR|204|-	204	-
1	156159609	156159910	1|156159609|156159910|AluSz6:Alu:SINE|123|-	123	-
1	156159927	156160206	1|156159927|156160206|MLT2C1:ERVL:LTR|154|-	154	-
1	156160206	156160511	1|156160206|156160511|AluSz:Alu:SINE|118|-	118	-
1	156160993	156161851	1|156160993|156161851|L1MB5:L1:LINE|149|-	149	-
1	156208032	156208314	1|156208032|156208314|MARNA:TcMar-Mariner:DNA|314|-	314	-
1	156306913	156307219	1|156306913|156307219|AluSx:Alu:SINE|82|+	82	+
1	156307428	156307574	1|156307428|156307574|MIRb:MIR:SINE|356|-	356	-
1	156433808	156433857	1|156433808|156433857|LTR81A:Gypsy:LTR|224|-	224	-
1	156434763	156434844	1|156434763|156434844|L2a:L2:LINE|138|-	138	-
1	156556998	156557189	1|156556998|156557189|MIR:MIR:SINE|242|-	242	-
1	156564335	156564451	1|156564335|156564451|MER102c:hAT-Charlie:DNA|296|+	296	+
1	156566625	156567291	1|156566625|156567291|L2c:L2:LINE|306|-	306	-
1	156612542	156612740	1|156612542|156612740|MIRb:MIR:SINE|318|+	318	+
1	156615428	156615661	1|156615428|156615661|MIRb:MIR:SINE|314|-	314	-
1	156692049	156692356	1|156692049|156692356|AluY:Alu:SINE|46|-	46	-
1	156692394	156692698	1|156692394|156692698|AluSq2:Alu:SINE|105|-	105	-
1	156697693	156697834	1|156697693|156697834|MIR3:MIR:SINE|306|+	306	+
1	156699207	156699298	1|156699207|156699298|AluYc:Alu:SINE|44|-	44	-
1	156699473	156699655	1|156699473|156699655|MIRb:MIR:SINE|278|+	278	+
1	156699650	156700163	1|156699650|156700163|L2a:L2:LINE|321|+	321	+
1	156700540	156700737	1|156700540|156700737|MIR:MIR:SINE|234|+	234	+
1	156700748	156700910	1|156700748|156700910|L2a:L2:LINE|339|+	339	+
1	156700910	156701215	1|156700910|156701215|AluSx:Alu:SINE|115|-	115	-
1	156701402	156701616	1|156701402|156701616|L2a:L2:LINE|336|-	336	-
1	156703471	156703686	1|156703471|156703686|MIRc:MIR:SINE|322|-	322	-
1	156704798	156705094	1|156704798|156705094|AluSx:Alu:SINE|81|+	81	+
1	156705209	156705342	1|156705209|156705342|FLAM_C:Alu:SINE|150|+	150	+
1	156710240	156710449	1|156710240|156710449|MIRc:MIR:SINE|338|-	338	-
1	156757614	156757925	1|156757614|156757925|AluSz:Alu:SINE|154|-	154	-
1	156757929	156758451	1|156757929|156758451|L1PA15:L1:LINE|106|-	106	-
1	156758451	156758757	1|156758451|156758757|AluSz:Alu:SINE|101|-	101	-
1	156758759	156759061	1|156758759|156759061|AluSx1:Alu:SINE|103|-	103	-
1	156759451	156759630	1|156759451|156759630|MIR:MIR:SINE|211|+	211	+
1	156759655	156759938	1|156759655|156759938|L3:CR1:LINE|281|+	281	+
1	157483133	157483463	1|157483133|157483463|MLT2B4:ERVL:LTR|227|-	227	-
1	157484382	157484531	1|157484382|157484531|MER5A1:hAT-Charlie:DNA|174|+	174	+
1	157493148	157493296	1|157493148|157493296|MIR3:MIR:SINE|338|-	338	-
1	157494826	157496524	1|157494826|157496524|L2c:L2:LINE|316|-	316	-
1	157497742	157499385	1|157497742|157499385|L1PB1:L1:LINE|112|+	112	+
1	157499406	157499754	1|157499406|157499754|L1PB1:L1:LINE|104|+	104	+
1	157500153	157500445	1|157500153|157500445|AluSp:Alu:SINE|92|-	92	-
1	157500451	157500720	1|157500451|157500720|L1MC4a:L1:LINE|323|-	323	-
1	157500730	157501913	1|157500730|157501913|L1MA6:L1:LINE|169|+	169	+
1	157501910	157501973	1|157501910|157501973|L1MC4a:L1:LINE|302|-	302	-
1	157502279	157502431	1|157502279|157502431|L1MC4a:L1:LINE|247|-	247	-
1	157502431	157502615	1|157502431|157502615|MER5B:hAT-Charlie:DNA|250|-	250	-
1	157502615	157502957	1|157502615|157502957|L1MC4a:L1:LINE|276|-	276	-
1	157502958	157503331	1|157502958|157503331|L1MC4a:L1:LINE|311|-	311	-
1	157503340	157503557	1|157503340|157503557|L2b:L2:LINE|290|-	290	-
1	157503779	157503855	1|157503779|157503855|L1ME3A:L1:LINE|293|+	293	+
1	157506551	157507621	1|157506551|157507621|MER11B:ERVK:LTR|83|+	83	+
1	157518124	157519238	1|157518124|157519238|L1PA4:L1:LINE|39|+	39	+
1	157543985	157544359	1|157543985|157544359|L1MC5:L1:LINE|291|-	291	-
1	157544677	157544791	1|157544677|157544791|LTR67B:ERVL:LTR|248|+	248	+
1	15817970	15818280	1|15817970|15818280|AluJb:Alu:SINE|164|+	164	+
1	15818941	15819144	1|15818941|15819144|MER20:hAT-Charlie:DNA|256|+	256	+
1	1586857	1586941	1|1586857|1586941|L2:L2:LINE|325|+	325	+
1	158804227	158809031	1|158804227|158809031|L1MB4:L1:LINE|253|-	253	-
1	15896122	15896443	1|15896122|15896443|AluSp:Alu:SINE|90|-	90	-
1	15896871	15897000	1|15896871|15897000|AluJr:Alu:SINE|139|-	139	-
1	15898441	15898661	1|15898441|15898661|AluSx:Alu:SINE|77|+	77	+
1	15898724	15898844	1|15898724|15898844|AluSx:Alu:SINE|50|-	50	-
1	15898847	15899154	1|15898847|15899154|AluSz:Alu:SINE|101|-	101	-
1	15899314	15899401	1|15899314|15899401|AluSx:Alu:SINE|92|-	92	-
1	15899470	15899763	1|15899470|15899763|AluSq2:Alu:SINE|85|+	85	+
1	158996388	158999469	1|158996388|158999469|L1PBa:L1:LINE|100|-	100	-
1	159000003	159001515	1|159000003|159001515|L1PBa1:L1:LINE|211|-	211	-
1	159018023	159018227	1|159018023|159018227|MIRb:MIR:SINE|340|-	340	-
1	159018522	159018884	1|159018522|159018884|LTR82A:ERVL:LTR|303|+	303	+
1	159023786	159023922	1|159023786|159023922|MIRb:MIR:SINE|289|+	289	+
1	159025837	159026170	1|159025837|159026170|MER61A:ERV1:LTR|118|-	118	-
1	159026170	159027056	1|159026170|159027056|MER61-int:ERV1:LTR|92|-	92	-
1	159027055	159027860	1|159027055|159027860|MER61-int:ERV1:LTR|79|-	79	-
1	159027861	159028156	1|159027861|159028156|AluSz:Alu:SINE|108|+	108	+
1	159028165	159028507	1|159028165|159028507|MER61-int:ERV1:LTR|185|-	185	-
1	159028507	159028842	1|159028507|159028842|MER61A:ERV1:LTR|114|-	114	-
1	159030241	159030843	1|159030241|159030843|L1ME1:L1:LINE|258|-	258	-
1	159030838	159031188	1|159030838|159031188|L1MEc:L1:LINE|204|-	204	-
1	159031494	159032005	1|159031494|159032005|L1MEc:L1:LINE|260|-	260	-
1	159032264	159032352	1|159032264|159032352|MLT1J2:ERVL-MaLR:LTR|307|+	307	+
1	159033563	159033987	1|159033563|159033987|Tigger2a:TcMar-Tigger:DNA|166|+	166	+
1	159039633	159040136	1|159039633|159040136|L2b:L2:LINE|315|+	315	+
1	159044356	159045324	1|159044356|159045324|L1M5:L1:LINE|313|+	313	+
1	1594918	1595207	1|1594918|1595207|AluSg:Alu:SINE|128|-	128	-
1	1595350	1595636	1|1595350|1595636|AluJo:Alu:SINE|175|+	175	+
1	15990570	15990659	1|15990570|15990659|FLAM_C:Alu:SINE|146|-	146	-
1	15990732	15990946	1|15990732|15990946|AluSc8:Alu:SINE|103|+	103	+
1	15991475	15991775	1|15991475|15991775|AluSq2:Alu:SINE|93|+	93	+
1	15993125	15993247	1|15993125|15993247|L2b:L2:LINE|254|-	254	-
1	15993423	15993713	1|15993423|15993713|AluSx4:Alu:SINE|93|+	93	+
1	159994936	159995127	1|159994936|159995127|MIR:MIR:SINE|299|-	299	-
1	159999185	159999459	1|159999185|159999459|AluY:Alu:SINE|66|-	66	-
1	159999606	159999806	1|159999606|159999806|AluJr:Alu:SINE|180|-	180	-
1	160184144	160184202	1|160184144|160184202|L3:CR1:LINE|232|-	232	-
1	160191804	160192071	1|160191804|160192071|L1MC4:L1:LINE|226|-	226	-
1	160209005	160209232	1|160209005|160209232|MIR:MIR:SINE|212|-	212	-
1	160246940	160247201	1|160246940|160247201|Charlie10:hAT-Charlie:DNA|282|+	282	+
1	160247200	160247268	1|160247200|160247268|MER5C:hAT-Charlie:DNA|191|+	191	+
1	160258578	160258638	1|160258578|160258638|MIR:MIR:SINE|233|+	233	+
1	160258754	160258939	1|160258754|160258939|AluSg7:Alu:SINE|92|-	92	-
1	160259378	160259680	1|160259378|160259680|AluSz6:Alu:SINE|142|-	142	-
1	1604144	1604413	1|1604144|1604413|L1MEg:L1:LINE|302|-	302	-
1	160454617	160454834	1|160454617|160454834|L2a:L2:LINE|345|-	345	-
1	160454834	160455141	1|160454834|160455141|AluSz:Alu:SINE|127|-	127	-
1	160455141	160455716	1|160455141|160455716|L2a:L2:LINE|322|-	322	-
1	160455722	160455815	1|160455722|160455815|MIR:MIR:SINE|417|-	417	-
1	160455815	160456058	1|160455815|160456058|Tigger4a:TcMar-Tigger:DNA|142|+	142	+
1	160456058	160456117	1|160456058|160456117|MIR:MIR:SINE|417|-	417	-
1	160459365	160459492	1|160459365|160459492|MIRc:MIR:SINE|268|-	268	-
1	160459614	160459774	1|160459614|160459774|MIR3:MIR:SINE|360|+	360	+
1	160481494	160487817	1|160481494|160487817|L1PA10:L1:LINE|89|+	89	+
1	160508757	160509308	1|160508757|160509308|MER68:ERVL:LTR|178|-	178	-
1	160511402	160511551	1|160511402|160511551|L2b:L2:LINE|233|-	233	-
1	160511875	160512134	1|160511875|160512134|MIR:MIR:SINE|256|+	256	+
1	160512149	160512288	1|160512149|160512288|L2b:L2:LINE|323|-	323	-
1	160513019	160513085	1|160513019|160513085|L2a:L2:LINE|303|-	303	-
1	160513126	160513350	1|160513126|160513350|MIRb:MIR:SINE|360|+	360	+
1	160513675	160513908	1|160513675|160513908|MIR:MIR:SINE|254|-	254	-
1	160513935	160514234	1|160513935|160514234|AluSx3:Alu:SINE|90|-	90	-
1	160515415	160515720	1|160515415|160515720|AluSz6:Alu:SINE|118|-	118	-
1	160515780	160516076	1|160515780|160516076|AluSx:Alu:SINE|98|-	98	-
1	160517395	160517534	1|160517395|160517534|MER91A:hAT-Tip100:DNA|309|+	309	+
1	160517586	160517799	1|160517586|160517799|Charlie17a:hAT-Charlie:DNA|267|-	267	-
1	160578619	160579169	1|160578619|160579169|MLT1N2:ERVL-MaLR:LTR|291|+	291	+
1	160582439	160582666	1|160582439|160582666|L3:CR1:LINE|318|-	318	-
1	160582794	160582991	1|160582794|160582991|MIRc:MIR:SINE|316|-	316	-
1	160583440	160583733	1|160583440|160583733|L3:CR1:LINE|329|+	329	+
1	160583733	160583895	1|160583733|160583895|MER5A1:hAT-Charlie:DNA|204|-	204	-
1	160583895	160583995	1|160583895|160583995|L3:CR1:LINE|329|+	329	+
1	160584083	160584384	1|160584083|160584384|AluSc5:Alu:SINE|96|+	96	+
1	160584970	160585264	1|160584970|160585264|L1ME3:L1:LINE|243|+	243	+
1	160585261	160585403	1|160585261|160585403|L1ME3:L1:LINE|223|+	223	+
1	160585403	160585854	1|160585403|160585854|MLT1C:ERVL-MaLR:LTR|239|+	239	+
1	160586181	160586291	1|160586181|160586291|L1ME3:L1:LINE|208|+	208	+
1	160586297	160586663	1|160586297|160586663|L1ME3:L1:LINE|239|+	239	+
1	160586663	160586967	1|160586663|160586967|AluSx:Alu:SINE|118|+	118	+
1	160586967	160587559	1|160586967|160587559|L1ME3:L1:LINE|254|+	254	+
1	160587580	160587887	1|160587580|160587887|AluSx1:Alu:SINE|111|+	111	+
1	160587887	160588080	1|160587887|160588080|L1M5:L1:LINE|206|+	206	+
1	160589277	160589467	1|160589277|160589467|MIR3:MIR:SINE|302|-	302	-
1	160589739	160589942	1|160589739|160589942|MIRb:MIR:SINE|287|+	287	+
1	160590003	160590088	1|160590003|160590088|L2c:L2:LINE|268|+	268	+
1	160590729	160590899	1|160590729|160590899|L1MC4a:L1:LINE|251|-	251	-
1	160591068	160591371	1|160591068|160591371|AluSg:Alu:SINE|122|+	122	+
1	160592045	160592203	1|160592045|160592203|MIR3:MIR:SINE|276|+	276	+
1	160592408	160592583	1|160592408|160592583|MIRb:MIR:SINE|328|-	328	-
1	160594719	160594854	1|160594719|160594854|MIR:MIR:SINE|244|-	244	-
1	160596315	160596496	1|160596315|160596496|MIR3:MIR:SINE|287|-	287	-
1	160596864	160597077	1|160596864|160597077|MIRb:MIR:SINE|289|+	289	+
1	160597604	160597959	1|160597604|160597959|THE1B:ERVL-MaLR:LTR|130|+	130	+
1	160598196	160598303	1|160598196|160598303|LTR85a:Gypsy?:LTR|226|-	226	-
1	160598342	160598458	1|160598342|160598458|L2c:L2:LINE|304|+	304	+
1	160599464	160599603	1|160599464|160599603|MLT1J:ERVL-MaLR:LTR|294|+	294	+
1	160600409	160600597	1|160600409|160600597|L2c:L2:LINE|287|+	287	+
1	160600628	160600922	1|160600628|160600922|L2c:L2:LINE|290|+	290	+
1	160601142	160601247	1|160601142|160601247|MLT1B:ERVL-MaLR:LTR|163|+	163	+
1	160601247	160601689	1|160601247|160601689|MLT1B:ERVL-MaLR:LTR|134|+	134	+
1	160601689	160601979	1|160601689|160601979|MLT1B:ERVL-MaLR:LTR|163|+	163	+
1	160602026	160602115	1|160602026|160602115|MIR3:MIR:SINE|261|-	261	-
1	160602644	160602809	1|160602644|160602809|MIR:MIR:SINE|262|+	262	+
1	160602834	160602960	1|160602834|160602960|MIRc:MIR:SINE|341|-	341	-
1	160603587	160603784	1|160603587|160603784|MIRc:MIR:SINE|340|+	340	+
1	160604158	160604309	1|160604158|160604309|MIRc:MIR:SINE|309|+	309	+
1	160605306	160605361	1|160605306|160605361|MIRb:MIR:SINE|277|-	277	-
1	160605361	160605658	1|160605361|160605658|AluY:Alu:SINE|74|-	74	-
1	160605658	160605833	1|160605658|160605833|MIRb:MIR:SINE|277|-	277	-
1	160606330	160606403	1|160606330|160606403|MIRc:MIR:SINE|342|+	342	+
1	160606406	160606553	1|160606406|160606553|MER91A:hAT-Tip100:DNA|374|-	374	-
1	160607996	160609018	1|160607996|160609018|L2a:L2:LINE|267|+	267	+
1	160617616	160618424	1|160617616|160618424|L1MA3:L1:LINE|98|-	98	-
1	160619639	160620447	1|160619639|160620447|MER63C:hAT-Blackjack:DNA|204|+	204	+
1	160621928	160622885	1|160621928|160622885|LTR5_Hs:ERVK:LTR|108|+	108	+
1	160629169	160630016	1|160629169|160630016|L1PA17:L1:LINE|143|-	143	-
1	160638363	160639715	1|160638363|160639715|L1MEe:L1:LINE|187|-	187	-
1	160650139	160650354	1|160650139|160650354|MIRb:MIR:SINE|264|-	264	-
1	160650720	160650867	1|160650720|160650867|MIR3:MIR:SINE|283|-	283	-
1	160651837	160651923	1|160651837|160651923|L2a:L2:LINE|302|+	302	+
1	160651956	160652274	1|160651956|160652274|AluJr:Alu:SINE|164|+	164	+
1	160652347	160652460	1|160652347|160652460|MIRb:MIR:SINE|236|+	236	+
1	160653157	160653227	1|160653157|160653227|MER63D:hAT-Blackjack:DNA|257|+	257	+
1	160653237	160653359	1|160653237|160653359|MER63B:hAT-Blackjack:DNA|198|+	198	+
1	160653489	160653619	1|160653489|160653619|MIRc:MIR:SINE|292|-	292	-
1	160654092	160654187	1|160654092|160654187|MIRb:MIR:SINE|274|-	274	-
1	160655500	160656149	1|160655500|160656149|MER39B:ERV1:LTR|133|-	133	-
1	160656345	160657415	1|160656345|160657415|MER11C:ERVK:LTR|67|-	67	-
1	160657415	160658413	1|160657415|160658413|HERVK11-int:ERVK:LTR|64|-	64	-
1	160658397	160660574	1|160658397|160660574|HERVK11-int:ERVK:LTR|81|-	81	-
1	160660574	160661543	1|160660574|160661543|LTR5:ERVK:LTR|8|+	8	+
1	160661543	160667128	1|160661543|160667128|HERVK-int:ERVK:LTR|27|+	27	+
1	160667127	160668837	1|160667127|160668837|HERVK-int:ERVK:LTR|28|+	28	+
1	160668837	160669806	1|160668837|160669806|LTR5:ERVK:LTR|40|+	40	+
1	160669806	160673189	1|160669806|160673189|HERVK11-int:ERVK:LTR|87|-	87	-
1	160712472	160712670	1|160712472|160712670|MIRb:MIR:SINE|364|+	364	+
1	160713500	160713768	1|160713500|160713768|AluJr:Alu:SINE|142|-	142	-
1	160715351	160715574	1|160715351|160715574|MER58A:hAT-Charlie:DNA|229|-	229	-
1	160716333	160716935	1|160716333|160716935|LTR43:ERV1:LTR|108|-	108	-
1	160717187	160717498	1|160717187|160717498|AluSz:Alu:SINE|125|+	125	+
1	160718319	160718486	1|160718319|160718486|L3:CR1:LINE|229|+	229	+
1	160718486	160718665	1|160718486|160718665|MIRb:MIR:SINE|331|+	331	+
1	160720261	160720370	1|160720261|160720370|L2c:L2:LINE|243|-	243	-
1	160720937	160721047	1|160720937|160721047|MER81:hAT-Blackjack:DNA|254|+	254	+
1	160723959	160724257	1|160723959|160724257|AluSq:Alu:SINE|128|+	128	+
1	160724257	160724320	1|160724257|160724320|L2b:L2:LINE|245|-	245	-
1	160724507	160724581	1|160724507|160724581|MER31A:ERV1:LTR|162|+	162	+
1	160724719	160725014	1|160724719|160725014|AluSz:Alu:SINE|85|+	85	+
1	160744409	160744689	1|160744409|160744689|L1MA7:L1:LINE|175|-	175	-
1	160770335	160771602	1|160770335|160771602|L1PB4:L1:LINE|149|-	149	-
1	160797959	160798255	1|160797959|160798255|L1MC4a:L1:LINE|288|+	288	+
1	160800436	160800541	1|160800436|160800541|MamSINE1:tRNA:SINE|270|-	270	-
1	160956586	160957123	1|160956586|160957123|LTR29:ERV1:LTR|137|-	137	-
1	160957361	160957950	1|160957361|160957950|MER67B:ERV1:LTR|225|+	225	+
1	160965182	160965251	1|160965182|160965251|L1MA9:L1:LINE|188|+	188	+
1	160965261	160965535	1|160965261|160965535|AluSc:Alu:SINE|98|+	98	+
1	160966275	160966554	1|160966275|160966554|AluSg:Alu:SINE|100|+	100	+
1	160967794	160967962	1|160967794|160967962|AluSp:Alu:SINE|107|-	107	-
1	160998734	160999997	1|160998734|160999997|SVA_B:Other:Other|44|+	44	+
1	161010770	161011075	1|161010770|161011075|AluSz:Alu:SINE|98|+	98	+
1	161033045	161034116	1|161033045|161034116|MER11C:ERVK:LTR|45|+	45	+
1	161094469	161094601	1|161094469|161094601|FLAM_C:Alu:SINE|121|+	121	+
1	161094604	161094893	1|161094604|161094893|AluJr:Alu:SINE|142|+	142	+
1	161094896	161095091	1|161094896|161095091|MIRb:MIR:SINE|244|+	244	+
1	161137344	161137652	1|161137344|161137652|AluSg:Alu:SINE|75|-	75	-
1	161138448	161138753	1|161138448|161138753|AluSz:Alu:SINE|118|-	118	-
1	161139834	161140112	1|161139834|161140112|AluSg:Alu:SINE|97|+	97	+
1	161180664	161180964	1|161180664|161180964|AluSp:Alu:SINE|97|-	97	-
1	161181156	161181469	1|161181156|161181469|AluSz:Alu:SINE|137|+	137	+
1	161336449	161336558	1|161336449|161336558|MER33:hAT-Charlie:DNA|181|+	181	+
1	161336558	161336863	1|161336558|161336863|AluJr:Alu:SINE|164|-	164	-
1	161336863	161337065	1|161336863|161337065|MER33:hAT-Charlie:DNA|181|+	181	+
1	161337073	161337433	1|161337073|161337433|MER58D:hAT-Charlie:DNA|194|+	194	+
1	161337979	161338208	1|161337979|161338208|MIRb:MIR:SINE|347|+	347	+
1	161338738	161339043	1|161338738|161339043|AluSx3:Alu:SINE|92|+	92	+
1	161339673	161339902	1|161339673|161339902|L1MC:L1:LINE|280|-	280	-
1	161392048	161394106	1|161392048|161394106|SVA_D:Other:Other|80|+	80	+
1	161396885	161397190	1|161396885|161397190|AluSc8:Alu:SINE|66|-	66	-
1	161401720	161403689	1|161401720|161403689|HERVL-int:ERVL:LTR|70|-	70	-
1	161488003	161488335	1|161488003|161488335|MER57F:ERV1:LTR|242|+	242	+
1	161488408	161488712	1|161488408|161488712|AluSz6:Alu:SINE|128|-	128	-
1	161562429	161562660	1|161562429|161562660|MIR:MIR:SINE|262|+	262	+
1	161565451	161565916	1|161565451|161565916|MER57F:ERV1:LTR|260|+	260	+
1	161565919	161566116	1|161565919|161566116|MER34B-int:ERV1:LTR|267|+	267	+
1	161566843	161567497	1|161566843|161567497|MER34B-int:ERV1:LTR|245|+	245	+
1	161567699	161567849	1|161567699|161567849|MER34B-int:ERV1:LTR|164|+	164	+
1	161567848	161568601	1|161567848|161568601|MER34B-int:ERV1:LTR|238|+	238	+
1	161568629	161568722	1|161568629|161568722|MER34-int:ERV1:LTR|312|+	312	+
1	161568745	161569213	1|161568745|161569213|LTR54:ERV1:LTR|159|-	159	-
1	161569265	161569484	1|161569265|161569484|MER57-int:ERV1:LTR|296|+	296	+
1	161569658	161569991	1|161569658|161569991|MER57F:ERV1:LTR|245|+	245	+
1	161570064	161570363	1|161570064|161570363|AluSz6:Alu:SINE|130|-	130	-
1	161575284	161575356	1|161575284|161575356|tRNA-Gly-GGY:tRNA:tRNA|125|-	125	-
1	161641725	161641849	1|161641725|161641849|MIRb:MIR:SINE|331|+	331	+
1	161642538	161642689	1|161642538|161642689|MIRb:MIR:SINE|253|-	253	-
1	161644012	161644258	1|161644012|161644258|L2c:L2:LINE|317|-	317	-
1	161644260	161644491	1|161644260|161644491|MIR:MIR:SINE|266|+	266	+
1	161645700	161645840	1|161645700|161645840|MIR3:MIR:SINE|321|+	321	+
1	161647730	161647827	1|161647730|161647827|L1ME4a:L1:LINE|186|+	186	+
1	161648021	161648356	1|161648021|161648356|Tigger3a:TcMar-Tigger:DNA|143|+	143	+
1	161677328	161678295	1|161677328|161678295|L2c:L2:LINE|340|+	340	+
1	161678335	161678721	1|161678335|161678721|L2c:L2:LINE|335|+	335	+
1	161678908	161679219	1|161678908|161679219|AluJo:Alu:SINE|142|-	142	-
1	161679955	161680179	1|161679955|161680179|MIRb:MIR:SINE|317|+	317	+
1	161683473	161683698	1|161683473|161683698|MER20:hAT-Charlie:DNA|148|+	148	+
1	161683812	161684184	1|161683812|161684184|MLT1A0:ERVL-MaLR:LTR|174|+	174	+
1	161700763	161701621	1|161700763|161701621|MER4D0:ERV1:LTR|107|+	107	+
1	161724238	161724596	1|161724238|161724596|THE1D:ERVL-MaLR:LTR|118|-	118	-
1	161724625	161724918	1|161724625|161724918|AluSp:Alu:SINE|82|-	82	-
1	161725099	161725644	1|161725099|161725644|L1M5:L1:LINE|289|-	289	-
1	161725652	161725946	1|161725652|161725946|AluSx1:Alu:SINE|102|-	102	-
1	161929192	161929484	1|161929192|161929484|AluYa5:Alu:SINE|14|+	14	+
1	1622378	1622800	1|1622378|1622800|MLT1F2:ERVL-MaLR:LTR|291|-	291	-
1	16248774	16248822	1|16248774|16248822|L4:RTE:LINE|213|+	213	+
1	162494700	162494863	1|162494700|162494863|AluSc8:Alu:SINE|125|-	125	-
1	16264608	16264910	1|16264608|16264910|AluSz:Alu:SINE|122|-	122	-
1	16272916	16273281	1|16272916|16273281|L2a:L2:LINE|327|-	327	-
1	162751073	162751380	1|162751073|162751380|L3:CR1:LINE|341|+	341	+
1	162754506	162754707	1|162754506|162754707|L1MC4a:L1:LINE|204|-	204	-
1	162763507	162763695	1|162763507|162763695|MIRc:MIR:SINE|302|-	302	-
1	162767911	162768503	1|162767911|162768503|L1MC3:L1:LINE|164|-	164	-
1	162768503	162768812	1|162768503|162768812|AluSp:Alu:SINE|104|+	104	+
1	162768812	162769460	1|162768812|162769460|L1MC3:L1:LINE|164|-	164	-
1	162776759	162781169	1|162776759|162781169|L1PA5:L1:LINE|45|-	45	-
1	162781352	162781716	1|162781352|162781716|MLT1J:ERVL-MaLR:LTR|289|-	289	-
1	162782182	162782469	1|162782182|162782469|AluJb:Alu:SINE|143|+	143	+
1	163216609	163217042	1|163216609|163217042|L1PA15:L1:LINE|153|+	153	+
1	163278989	163280094	1|163278989|163280094|Tigger1:TcMar-Tigger:DNA|126|-	126	-
1	163288986	163289094	1|163288986|163289094|MamRep1527:LTR:LTR|297|-	297	-
1	163300163	163302193	1|163300163|163302193|L1MEc:L1:LINE|242|-	242	-
1	163302698	163303623	1|163302698|163303623|L1MEc:L1:LINE|219|-	219	-
1	163303623	163304103	1|163303623|163304103|L1PB4:L1:LINE|162|-	162	-
1	163305132	163305966	1|163305132|163305966|L1MEc:L1:LINE|229|-	229	-
1	163305970	163306338	1|163305970|163306338|L1MEc:L1:LINE|292|-	292	-
1	163308805	163309023	1|163308805|163309023|L2:L2:LINE|391|-	391	-
1	163309519	163310022	1|163309519|163310022|MER119:hAT-Charlie:DNA|222|+	222	+
1	1641341	1642789	1|1641341|1642789|L1M4c:L1:LINE|205|+	205	+
1	1653069	1653153	1|1653069|1653153|L2:L2:LINE|325|+	325	+
1	16555496	16555805	1|16555496|16555805|AluSx1:Alu:SINE|100|-	100	-
1	16555807	16556007	1|16555807|16556007|AluJr:Alu:SINE|150|+	150	+
1	16556016	16556103	1|16556016|16556103|MER45R:hAT-Tip100:DNA|230|-	230	-
1	16557542	16557846	1|16557542|16557846|AluSx1:Alu:SINE|125|+	125	+
1	16557872	16558247	1|16557872|16558247|MLT1J1:ERVL-MaLR:LTR|280|+	280	+
1	165631823	165631924	1|165631823|165631924|HY3:scRNA:scRNA|80|-	80	-
1	165695892	165696222	1|165695892|165696222|L1MEg:L1:LINE|272|-	272	-
1	165747306	165753390	1|165747306|165753390|L1PA4:L1:LINE|49|-	49	-
1	165878595	165878862	1|165878595|165878862|MARNA:TcMar-Mariner:DNA|300|+	300	+
1	1660828	1661117	1|1660828|1661117|AluSg:Alu:SINE|125|-	125	-
1	1661260	1661542	1|1661260|1661542|AluJo:Alu:SINE|170|+	170	+
1	1662534	1662842	1|1662534|1662842|AluY:Alu:SINE|120|+	120	+
1	1663069	1663372	1|1663069|1663372|AluSx1:Alu:SINE|92|+	92	+
1	1663375	1663695	1|1663375|1663695|AluSz6:Alu:SINE|141|+	141	+
1	16642948	16643249	1|16642948|16643249|AluSx:Alu:SINE|113|+	113	+
1	1665336	1665506	1|1665336|1665506|MER3:hAT-Charlie:DNA|312|-	312	-
1	1665642	1665953	1|1665642|1665953|AluSx1:Alu:SINE|116|-	116	-
1	1666583	1666781	1|1666583|1666781|AluSq2:Alu:SINE|136|+	136	+
1	1666833	1666948	1|1666833|1666948|L1MEg:L1:LINE|269|-	269	-
1	1667063	1667209	1|1667063|1667209|AluJb:Alu:SINE|172|+	172	+
1	1667362	1667653	1|1667362|1667653|AluSg:Alu:SINE|113|+	113	+
1	1667654	1667957	1|1667654|1667957|AluY:Alu:SINE|79|+	79	+
1	1667957	1668270	1|1667957|1668270|AluSx1:Alu:SINE|125|+	125	+
1	166819280	166819572	1|166819280|166819572|Kanga2_a:TcMar-Tc2:DNA|320|+	320	+
1	166819782	166820122	1|166819782|166820122|MER1B:hAT-Charlie:DNA|111|+	111	+
1	1668746	1668941	1|1668746|1668941|AluJb:Alu:SINE|149|+	149	+
1	166883072	166883382	1|166883072|166883382|AluJo:Alu:SINE|152|+	152	+
1	166886966	166887335	1|166886966|166887335|MLT1H2:ERVL-MaLR:LTR|248|-	248	-
1	167389405	167389694	1|167389405|167389694|AluSx1:Alu:SINE|104|-	104	-
1	167395758	167395916	1|167395758|167395916|L1MC:L1:LINE|267|-	267	-
1	167550891	167552456	1|167550891|167552456|ERV3-16A3_I-int:ERVL:LTR|299|-	299	-
1	1675653	1676075	1|1675653|1676075|MLT1F2:ERVL-MaLR:LTR|291|-	291	-
1	167600721	167601024	1|167600721|167601024|AluJb:Alu:SINE|168|-	168	-
1	167602038	167602134	1|167602038|167602134|Tigger12A:TcMar-Tigger:DNA|263|+	263	+
1	167603217	167603336	1|167603217|167603336|L2a:L2:LINE|290|+	290	+
1	167603351	167603591	1|167603351|167603591|L2c:L2:LINE|289|+	289	+
1	167606138	167606559	1|167606138|167606559|L2c:L2:LINE|305|-	305	-
1	167608172	167608482	1|167608172|167608482|AluY:Alu:SINE|97|+	97	+
1	167608717	167609030	1|167608717|167609030|AluSx1:Alu:SINE|109|-	109	-
1	167609378	167609788	1|167609378|167609788|MLT1C:ERVL-MaLR:LTR|230|-	230	-
1	167609788	167610083	1|167609788|167610083|AluJb:Alu:SINE|163|-	163	-
1	167610673	167610968	1|167610673|167610968|AluSp:Alu:SINE|98|+	98	+
1	167610968	167611084	1|167610968|167611084|L2c:L2:LINE|275|-	275	-
1	167611101	167611344	1|167611101|167611344|MLT1I:ERVL-MaLR:LTR|204|-	204	-
1	167611357	167611443	1|167611357|167611443|MLT1I:ERVL-MaLR:LTR|291|-	291	-
1	167611460	167611548	1|167611460|167611548|L2c:L2:LINE|345|-	345	-
1	167612262	167612441	1|167612262|167612441|MIRc:MIR:SINE|288|+	288	+
1	167676632	167676680	1|167676632|167676680|MLT1K:ERVL-MaLR:LTR|188|-	188	-
1	167676888	167677229	1|167676888|167677229|AluSz6:Alu:SINE|123|-	123	-
1	167677249	167677545	1|167677249|167677545|MLT1K:ERVL-MaLR:LTR|263|-	263	-
1	167677764	167677803	1|167677764|167677803|MARNA:TcMar-Mariner:DNA|128|+	128	+
1	167758107	167758220	1|167758107|167758220|FLAM_A:Alu:SINE|168|-	168	-
1	167886476	167886527	1|167886476|167886527|L2b:L2:LINE|220|-	220	-
1	167886555	167886856	1|167886555|167886856|AluJb:Alu:SINE|113|+	113	+
1	167886856	167886915	1|167886856|167886915|MIRb:MIR:SINE|260|-	260	-
1	167886955	167887022	1|167886955|167887022|MIRb:MIR:SINE|254|-	254	-
1	167973788	167973918	1|167973788|167973918|L3:CR1:LINE|288|-	288	-
1	16797648	16798391	1|16797648|16798391|L1MD1:L1:LINE|202|-	202	-
1	16798443	16800584	1|16798443|16800584|L1MD1:L1:LINE|211|-	211	-
1	167995580	167996459	1|167995580|167996459|L2:L2:LINE|325|-	325	-
1	168009129	168009785	1|168009129|168009785|L2a:L2:LINE|252|-	252	-
1	168010432	168011003	1|168010432|168011003|L1M5:L1:LINE|308|-	308	-
1	168011607	168011933	1|168011607|168011933|CR1_Mam:CR1:LINE|325|+	325	+
1	168043711	168044075	1|168043711|168044075|L2c:L2:LINE|300|-	300	-
1	168168406	168168520	1|168168406|168168520|MIR3:MIR:SINE|333|-	333	-
1	168176404	168177894	1|168176404|168177894|SVA_C:Other:Other|30|-	30	-
1	168212832	168212966	1|168212832|168212966|MIRc:MIR:SINE|346|-	346	-
1	168213412	168213715	1|168213412|168213715|AluSx1:Alu:SINE|79|-	79	-
1	168214129	168214879	1|168214129|168214879|L1M4:L1:LINE|248|+	248	+
1	168214887	168214955	1|168214887|168214955|MER1A:hAT-Charlie:DNA|162|-	162	-
1	168216468	168217558	1|168216468|168217558|L1PA7:L1:LINE|69|-	69	-
1	168217553	168218487	1|168217553|168218487|L1P1:L1:LINE|119|-	119	-
1	168218487	168218773	1|168218487|168218773|AluSz:Alu:SINE|115|-	115	-
1	168218843	168219077	1|168218843|168219077|MIR:MIR:SINE|291|+	291	+
1	168219144	168219201	1|168219144|168219201|L2a:L2:LINE|175|-	175	-
1	168219173	168219260	1|168219173|168219260|MIRb:MIR:SINE|310|-	310	-
1	168220259	168220573	1|168220259|168220573|AluSz6:Alu:SINE|112|+	112	+
1	168226147	168227859	1|168226147|168227859|L1MC:L1:LINE|128|-	128	-
1	168228204	168229323	1|168228204|168229323|L1MA7:L1:LINE|139|-	139	-
1	168230849	168231111	1|168230849|168231111|L2c:L2:LINE|332|+	332	+
1	168282870	168283149	1|168282870|168283149|AluJo:Alu:SINE|183|+	183	+
1	168283185	168283665	1|168283185|168283665|L2c:L2:LINE|326|+	326	+
1	1686262	1686557	1|1686262|1686557|AluSc:Alu:SINE|75|-	75	-
1	1688147	1688289	1|1688147|1688289|MSTD:ERVL-MaLR:LTR|296|+	296	+
1	16889078	16889520	1|16889078|16889520|L1MC4:L1:LINE|330|+	330	+
1	16932475	16933144	1|16932475|16933144|L1MC2:L1:LINE|199|+	199	+
1	169350369	169351028	1|169350369|169351028|L1M5:L1:LINE|231|+	231	+
1	169356811	169356890	1|169356811|169356890|MER58A:hAT-Charlie:DNA|190|+	190	+
1	169359876	169360711	1|169359876|169360711|PABL_A-int:ERV1:LTR|80|-	80	-
1	169361762	169362497	1|169361762|169362497|MER21C:ERVL:LTR|188|+	188	+
1	16944982	16945142	1|16944982|16945142|L1M5:L1:LINE|346|+	346	+
1	169457389	169457978	1|169457389|169457978|MLT1E2:ERVL-MaLR:LTR|210|+	210	+
1	169457995	169458913	1|169457995|169458913|L1MB5:L1:LINE|142|-	142	-
1	16945803	16945951	1|16945803|16945951|MIRb:MIR:SINE|215|-	215	-
1	16946120	16946295	1|16946120|16946295|MIRb:MIR:SINE|270|-	270	-
1	16946620	16946819	1|16946620|16946819|L2c:L2:LINE|313|-	313	-
1	16947318	16947619	1|16947318|16947619|AluSc8:Alu:SINE|100|-	100	-
1	16947685	16947807	1|16947685|16947807|MER91B:hAT-Tip100:DNA|377|-	377	-
1	16947872	16948088	1|16947872|16948088|MIR:MIR:SINE|305|-	305	-
1	16948743	16948856	1|16948743|16948856|MIRc:MIR:SINE|318|+	318	+
1	16948908	16949197	1|16948908|16949197|AluSq2:Alu:SINE|125|+	125	+
1	16949204	16949520	1|16949204|16949520|AluSp:Alu:SINE|67|+	67	+
1	16949524	16949696	1|16949524|16949696|MIRb:MIR:SINE|290|-	290	-
1	16950079	16950279	1|16950079|16950279|MIRb:MIR:SINE|279|-	279	-
1	16961525	16961832	1|16961525|16961832|AluSx:Alu:SINE|117|-	117	-
1	169663792	169664835	1|169663792|169664835|L2:L2:LINE|332|+	332	+
1	169784960	169787821	1|169784960|169787821|HUERS-P3b-int:ERV1:LTR|173|-	173	-
1	169796496	169796791	1|169796496|169796791|AluSx:Alu:SINE|122|+	122	+
1	169814233	169816521	1|169814233|169816521|Tigger1:TcMar-Tigger:DNA|131|-	131	-
1	169819656	169819940	1|169819656|169819940|AluSg:Alu:SINE|99|+	99	+
1	169820492	169820637	1|169820492|169820637|AluJr:Alu:SINE|193|-	193	-
1	169821398	169821519	1|169821398|169821519|MARNA:TcMar-Mariner:DNA|294|+	294	+
1	169824455	169824679	1|169824455|169824679|MER103C:hAT-Charlie:DNA|294|-	294	-
1	169826880	169827952	1|169826880|169827952|Tigger3b:TcMar-Tigger:DNA|125|-	125	-
1	169830297	169830802	1|169830297|169830802|MLT1H1:ERVL-MaLR:LTR|296|+	296	+
1	169830920	169831313	1|169830920|169831313|MLT1C:ERVL-MaLR:LTR|219|+	219	+
1	169840320	169840659	1|169840320|169840659|THE1B:ERVL-MaLR:LTR|142|+	142	+
1	169840659	169842218	1|169840659|169842218|THE1B-int:ERVL-MaLR:LTR|80|+	80	+
1	169842218	169842568	1|169842218|169842568|THE1B:ERVL-MaLR:LTR|139|+	139	+
1	170017678	170022678	1|170017678|170022678|L1PA8:L1:LINE|124|+	124	+
1	170503663	170503994	1|170503663|170503994|Tigger3a:TcMar-Tigger:DNA|178|+	178	+
1	170504688	170504995	1|170504688|170504995|AluJo:Alu:SINE|166|-	166	-
1	170505445	170506097	1|170505445|170506097|L1ME3F:L1:LINE|251|+	251	+
1	171311003	171311203	1|171311003|171311203|L2c:L2:LINE|389|+	389	+
1	171519607	171525696	1|171519607|171525696|L1PA6:L1:LINE|67|-	67	-
1	171669877	171669983	1|171669877|171669983|L2b:L2:LINE|286|-	286	-
1	171696409	171697139	1|171696409|171697139|L1ME1:L1:LINE|180|+	180	+
1	171766662	171766747	1|171766662|171766747|MIRb:MIR:SINE|176|-	176	-
1	1719191	1719491	1|1719191|1719491|AluSg:Alu:SINE|127|+	127	+
1	172560414	172566554	1|172560414|172566554|L1PA5:L1:LINE|67|-	67	-
1	17280364	17280512	1|17280364|17280512|MIRb:MIR:SINE|215|+	215	+
1	173153276	173153434	1|173153276|173153434|MIR3:MIR:SINE|306|-	306	-
1	173153930	173153985	1|173153930|173153985|MIRb:MIR:SINE|189|+	189	+
1	173154172	173154410	1|173154172|173154410|Tigger15a:TcMar-Tigger:DNA|247|+	247	+
1	173155314	173155405	1|173155314|173155405|MER91B:hAT-Tip100:DNA|278|+	278	+
1	173206536	173207971	1|173206536|173207971|L1PREC2:L1:LINE|102|+	102	+
1	173428923	173431305	1|173428923|173431305|L1PA11:L1:LINE|206|+	206	+
1	173450759	173451334	1|173450759|173451334|L2a:L2:LINE|233|+	233	+
1	173453396	173453669	1|173453396|173453669|L2c:L2:LINE|357|+	357	+
1	17348434	17348811	1|17348434|17348811|MLT1M:ERVL-MaLR:LTR|270|+	270	+
1	173727499	173733995	1|173727499|173733995|L1PB1:L1:LINE|95|+	95	+
1	173763699	173764874	1|173763699|173764874|L1M5:L1:LINE|229|+	229	+
1	173764983	173765248	1|173764983|173765248|AluSx3:Alu:SINE|136|-	136	-
1	173765458	173765734	1|173765458|173765734|AluJo:Alu:SINE|159|+	159	+
1	173765740	173766050	1|173765740|173766050|AluJb:Alu:SINE|158|+	158	+
1	173766090	173766383	1|173766090|173766383|AluJo:Alu:SINE|164|+	164	+
1	173766386	173767035	1|173766386|173767035|L1MC4a:L1:LINE|285|-	285	-
1	173767035	173767219	1|173767035|173767219|L2a:L2:LINE|301|+	301	+
1	173767233	173767725	1|173767233|173767725|MLT1J:ERVL-MaLR:LTR|278|-	278	-
1	173767772	173768183	1|173767772|173768183|L2a:L2:LINE|305|+	305	+
1	173768987	173769297	1|173768987|173769297|AluSz:Alu:SINE|136|-	136	-
1	173827398	173827595	1|173827398|173827595|MIRc:MIR:SINE|259|+	259	+
1	173827720	173828020	1|173827720|173828020|AluSz:Alu:SINE|120|+	120	+
1	173828190	173828483	1|173828190|173828483|AluSc:Alu:SINE|116|+	116	+
1	173828780	173829084	1|173828780|173829084|AluSx1:Alu:SINE|128|-	128	-
1	173829084	173830016	1|173829084|173830016|Charlie1a:hAT-Charlie:DNA|145|-	145	-
1	173830067	173830357	1|173830067|173830357|AluJr:Alu:SINE|155|-	155	-
1	173830750	173830985	1|173830750|173830985|AluSz6:Alu:SINE|166|+	166	+
1	173831403	173831688	1|173831403|173831688|AluSg:Alu:SINE|112|-	112	-
1	173831688	173831934	1|173831688|173831934|AluSx1:Alu:SINE|134|-	134	-
1	173832162	173832399	1|173832162|173832399|AluSg7:Alu:SINE|139|+	139	+
1	173833125	173833236	1|173833125|173833236|AluJo:Alu:SINE|171|+	171	+
1	173834074	173834348	1|173834074|173834348|AluSz:Alu:SINE|128|+	128	+
1	173836374	173836666	1|173836374|173836666|AluSx:Alu:SINE|130|+	130	+
1	173867316	173867616	1|173867316|173867616|AluSq2:Alu:SINE|93|+	93	+
1	173870537	173870830	1|173870537|173870830|AluJo:Alu:SINE|113|-	113	-
1	173905494	173905680	1|173905494|173905680|AluSx:Alu:SINE|97|+	97	+
1	174202404	174208431	1|174202404|174208431|L1PA2:L1:LINE|16|-	16	-
1	174289658	174290736	1|174289658|174290736|MER11B:ERVK:LTR|99|+	99	+
1	174290736	174291419	1|174290736|174291419|L1ME2z:L1:LINE|243|-	243	-
1	174510926	174514856	1|174510926|174514856|L1PA5:L1:LINE|78|-	78	-
1	174672260	174673101	1|174672260|174673101|L1PB4:L1:LINE|139|-	139	-
1	174961293	174961587	1|174961293|174961587|AluSq2:Alu:SINE|99|+	99	+
1	174980102	174980261	1|174980102|174980261|AluJr:Alu:SINE|157|+	157	+
1	174980764	174980957	1|174980764|174980957|L1MC4a:L1:LINE|255|+	255	+
1	174980957	174981277	1|174980957|174981277|AluSx1:Alu:SINE|112|+	112	+
1	174981389	174981768	1|174981389|174981768|L1MC4a:L1:LINE|258|+	258	+
1	174981794	174982151	1|174981794|174982151|MLT1A1:ERVL-MaLR:LTR|176|-	176	-
1	174982258	174982811	1|174982258|174982811|L2:L2:LINE|350|+	350	+
1	174990015	174991092	1|174990015|174991092|L2:L2:LINE|262|+	262	+
1	175127426	175127490	1|175127426|175127490|L2b:L2:LINE|242|-	242	-
1	17739799	17739928	1|17739799|17739928|FLAM_A:Alu:SINE|202|+	202	+
1	17740347	17740476	1|17740347|17740476|AluSz:Alu:SINE|116|+	116	+
1	17740743	17741057	1|17740743|17741057|AluSx:Alu:SINE|131|+	131	+
1	17741121	17741415	1|17741121|17741415|AluJb:Alu:SINE|177|-	177	-
1	17741927	17742235	1|17741927|17742235|AluSq4:Alu:SINE|107|+	107	+
1	17742282	17742574	1|17742282|17742574|AluSp:Alu:SINE|79|+	79	+
1	1778298	1779536	1|1778298|1779536|Tigger2:TcMar-Tigger:DNA|138|+	138	+
1	1784556	1784809	1|1784556|1784809|L2b:L2:LINE|333|+	333	+
1	178523697	178528531	1|178523697|178528531|HERVK9-int:ERVK:LTR|50|-	50	-
1	178806682	178812801	1|178806682|178812801|L1PA2:L1:LINE|50|+	50	+
1	179042440	179042757	1|179042440|179042757|AluSx1:Alu:SINE|104|-	104	-
1	179044043	179044339	1|179044043|179044339|AluSx:Alu:SINE|105|+	105	+
1	179064546	179064593	1|179064546|179064593|tRNA-Gln-CAA:tRNA:tRNA|70|-	70	-
1	179070512	179070805	1|179070512|179070805|AluSz:Alu:SINE|99|-	99	-
1	179071136	179071445	1|179071136|179071445|AluY:Alu:SINE|45|-	45	-
1	179072898	179073067	1|179072898|179073067|MIRc:MIR:SINE|256|+	256	+
1	179073251	179073417	1|179073251|179073417|MIRb:MIR:SINE|144|-	144	-
1	179323978	179324033	1|179323978|179324033|L3:CR1:LINE|327|-	327	-
1	179324098	179324272	1|179324098|179324272|MARNA:TcMar-Mariner:DNA|262|+	262	+
1	179324672	179324967	1|179324672|179324967|AluSg:Alu:SINE|95|-	95	-
1	179325645	179325788	1|179325645|179325788|AluJb:Alu:SINE|161|-	161	-
1	179325831	179326117	1|179325831|179326117|AluJr:Alu:SINE|164|-	164	-
1	179326339	179326634	1|179326339|179326634|AluSx1:Alu:SINE|98|-	98	-
1	179326747	179326983	1|179326747|179326983|AluJo:Alu:SINE|169|+	169	+
1	179327040	179327081	1|179327040|179327081|AluJo:Alu:SINE|24|+	24	+
1	179810300	179810618	1|179810300|179810618|Charlie21a:hAT-Charlie:DNA|266|-	266	-
1	179810618	179810765	1|179810618|179810765|AluJb:Alu:SINE|163|+	163	+
1	179810765	179810947	1|179810765|179810947|Charlie21a:hAT-Charlie:DNA|253|-	253	-
1	179810977	179811053	1|179810977|179811053|Charlie21a:hAT-Charlie:DNA|297|-	297	-
1	179811053	179811350	1|179811053|179811350|AluSp:Alu:SINE|91|+	91	+
1	179811350	179811458	1|179811350|179811458|Charlie21a:hAT-Charlie:DNA|297|-	297	-
1	179811897	179812205	1|179811897|179812205|AluY:Alu:SINE|71|+	71	+
1	179812358	179812670	1|179812358|179812670|AluSz6:Alu:SINE|135|+	135	+
1	179812674	179812977	1|179812674|179812977|AluJr:Alu:SINE|175|+	175	+
1	179814315	179814432	1|179814315|179814432|Charlie15a:hAT-Charlie:DNA|219|-	219	-
1	179828325	179828544	1|179828325|179828544|MIR:MIR:SINE|214|-	214	-
1	179828592	179828707	1|179828592|179828707|MIRb:MIR:SINE|381|+	381	+
1	179828961	179829269	1|179828961|179829269|AluJo:Alu:SINE|127|-	127	-
1	179829339	179829636	1|179829339|179829636|AluJr:Alu:SINE|135|+	135	+
1	179831711	179831780	1|179831711|179831780|MLT1L:ERVL-MaLR:LTR|246|+	246	+
1	179831781	179832078	1|179831781|179832078|AluSx1:Alu:SINE|108|+	108	+
1	179832079	179832382	1|179832079|179832382|AluSc:Alu:SINE|79|+	79	+
1	179832483	179832681	1|179832483|179832681|MLT1L:ERVL-MaLR:LTR|339|+	339	+
1	179832681	179832823	1|179832681|179832823|FLAM_C:Alu:SINE|134|+	134	+
1	179832823	179832884	1|179832823|179832884|MLT1L:ERVL-MaLR:LTR|339|+	339	+
1	179837987	179838275	1|179837987|179838275|AluSp:Alu:SINE|104|-	104	-
1	179846393	179846701	1|179846393|179846701|AluJr:Alu:SINE|127|+	127	+
1	179888159	179888412	1|179888159|179888412|AluSq2:Alu:SINE|95|+	95	+
1	179889588	179889776	1|179889588|179889776|MER106A:hAT-Charlie:DNA|198|-	198	-
1	180003542	180005930	1|180003542|180005930|Tigger1:TcMar-Tigger:DNA|118|+	118	+
1	180012378	180012898	1|180012378|180012898|L2b:L2:LINE|288|-	288	-
1	180239235	180239301	1|180239235|180239301|MIR3:MIR:SINE|182|-	182	-
1	180239309	180239395	1|180239309|180239395|MIR:MIR:SINE|214|+	214	+
1	180239790	180239983	1|180239790|180239983|MER112:hAT-Charlie:DNA|236|-	236	-
1	180835947	180841979	1|180835947|180841979|L1HS:L1:LINE|5|-	5	-
1	180856028	180856333	1|180856028|180856333|AluSg:Alu:SINE|88|+	88	+
1	180915927	180916680	1|180915927|180916680|L2a:L2:LINE|250|-	250	-
1	180953400	180953698	1|180953400|180953698|AluSx:Alu:SINE|114|+	114	+
1	181024710	181024848	1|181024710|181024848|L3:CR1:LINE|306|-	306	-
1	181025219	181025500	1|181025219|181025500|AluSc:Alu:SINE|100|+	100	+
1	181025975	181026271	1|181025975|181026271|AluSx:Alu:SINE|125|+	125	+
1	181026865	181027164	1|181026865|181027164|AluSp:Alu:SINE|80|+	80	+
1	181028515	181029064	1|181028515|181029064|MLT1G3:ERVL-MaLR:LTR|258|-	258	-
1	181029098	181029540	1|181029098|181029540|MLT1C:ERVL-MaLR:LTR|190|-	190	-
1	181030381	181030571	1|181030381|181030571|MER91A:hAT-Tip100:DNA|283|-	283	-
1	181030812	181030862	1|181030812|181030862|L2a:L2:LINE|214|+	214	+
1	181061632	181061736	1|181061632|181061736|AluJr:Alu:SINE|106|-	106	-
1	181061736	181061934	1|181061736|181061934|MIR:MIR:SINE|194|+	194	+
1	181146848	181147339	1|181146848|181147339|L1MB5:L1:LINE|183|+	183	+
1	181150727	181151461	1|181150727|181151461|MER50:ERV1:LTR|139|+	139	+
1	181166579	181170876	1|181166579|181170876|L1PA6:L1:LINE|70|+	70	+
1	181768778	181769034	1|181768778|181769034|MamRep38:hAT:DNA|310|+	310	+
1	181770216	181770493	1|181770216|181770493|AmnSINE1:Deu:SINE|354|-	354	-
1	182543045	182543287	1|182543045|182543287|MIRc:MIR:SINE|331|+	331	+
1	182543305	182543546	1|182543305|182543546|L2b:L2:LINE|301|-	301	-
1	182543666	182543880	1|182543666|182543880|MER20:hAT-Charlie:DNA|174|-	174	-
1	182543938	182543989	1|182543938|182543989|L2a:L2:LINE|220|+	220	+
1	182544105	182544252	1|182544105|182544252|MIRb:MIR:SINE|291|+	291	+
1	182544451	182544499	1|182544451|182544499|MIRc:MIR:SINE|250|-	250	-
1	182546657	182547635	1|182546657|182547635|L1PB4:L1:LINE|153|+	153	+
1	182569716	182569883	1|182569716|182569883|MIRc:MIR:SINE|293|+	293	+
1	182569832	182570570	1|182569832|182570570|L2a:L2:LINE|268|+	268	+
1	182585167	182585475	1|182585167|182585475|MLT1N2:ERVL-MaLR:LTR|307|-	307	-
1	182806648	182807046	1|182806648|182807046|L1M2:L1:LINE|101|-	101	-
1	183094102	183094458	1|183094102|183094458|MER33:hAT-Charlie:DNA|161|-	161	-
1	183524863	183525030	1|183524863|183525030|L1ME3A:L1:LINE|238|-	238	-
1	183537303	183537600	1|183537303|183537600|AluSz:Alu:SINE|148|-	148	-
1	183590595	183591147	1|183590595|183591147|MER41A:ERV1:LTR|73|-	73	-
1	183597589	183597989	1|183597589|183597989|L2c:L2:LINE|276|-	276	-
1	183599835	183600359	1|183599835|183600359|L2a:L2:LINE|248|-	248	-
1	183895530	183895603	1|183895530|183895603|L2a:L2:LINE|271|-	271	-
1	184040357	184041034	1|184040357|184041034|L1M4b:L1:LINE|231|+	231	+
1	184042849	184043018	1|184042849|184043018|MER58A:hAT-Charlie:DNA|156|-	156	-
1	184064558	184065022	1|184064558|184065022|MLT1B:ERVL-MaLR:LTR|210|+	210	+
1	184761093	184761374	1|184761093|184761374|AluJo:Alu:SINE|181|-	181	-
1	184762412	184762716	1|184762412|184762716|AluSz:Alu:SINE|121|+	121	+
1	184762883	184762996	1|184762883|184762996|L2c:L2:LINE|315|+	315	+
1	184763256	184763308	1|184763256|184763308|L2b:L2:LINE|231|+	231	+
1	185271849	185272014	1|185271849|185272014|MIRb:MIR:SINE|283|-	283	-
1	185272426	185272589	1|185272426|185272589|L2:L2:LINE|361|+	361	+
1	185273721	185273982	1|185273721|185273982|L1ME3A:L1:LINE|246|+	246	+
1	185344290	185345130	1|185344290|185345130|L2a:L2:LINE|261|+	261	+
1	185345130	185345339	1|185345130|185345339|MER20:hAT-Charlie:DNA|192|-	192	-
1	186319606	186320344	1|186319606|186320344|L1MEc:L1:LINE|226|+	226	+
1	186326183	186326477	1|186326183|186326477|AluJo:Alu:SINE|187|-	187	-
1	186388562	186388876	1|186388562|186388876|AluJr:Alu:SINE|204|+	204	+
1	186389697	186390715	1|186389697|186390715|L1ME3F:L1:LINE|290|+	290	+
1	187041732	187042105	1|187041732|187042105|LTR12C:ERV1:LTR|72|-	72	-
1	19238001	19238332	1|19238001|19238332|AluSx1:Alu:SINE|95|-	95	-
1	192524667	192525702	1|192524667|192525702|L1MEc:L1:LINE|240|+	240	+
1	192526785	192528600	1|192526785|192528600|Tigger1:TcMar-Tigger:DNA|124|-	124	-
1	192547101	192547208	1|192547101|192547208|MIR3:MIR:SINE|346|+	346	+
1	192981740	192981946	1|192981740|192981946|L2a:L2:LINE|240|+	240	+
1	192981987	192982127	1|192981987|192982127|Tigger8:TcMar-Tigger:DNA|314|+	314	+
1	192982268	192982537	1|192982268|192982537|LTR67B:ERVL:LTR|271|+	271	+
1	192983607	192983971	1|192983607|192983971|L1M5:L1:LINE|218|-	218	-
1	193031633	193032738	1|193031633|193032738|L1MB7:L1:LINE|151|-	151	-
1	193055986	193056081	1|193055986|193056081|MIR3:MIR:SINE|330|-	330	-
1	193057150	193057441	1|193057150|193057441|AluJb:Alu:SINE|172|-	172	-
1	193058932	193059233	1|193058932|193059233|AluSc5:Alu:SINE|80|-	80	-
1	193061706	193062044	1|193061706|193062044|AluJo:Alu:SINE|160|+	160	+
1	193062533	193062816	1|193062533|193062816|L1MEd:L1:LINE|357|-	357	-
1	193063229	193063522	1|193063229|193063522|AluSx3:Alu:SINE|140|+	140	+
1	193063522	193063919	1|193063522|193063919|LTR83:ERVL:LTR|262|-	262	-
1	193216193	193218596	1|193216193|193218596|Tigger1:TcMar-Tigger:DNA|141|+	141	+
1	193221938	193222003	1|193221938|193222003|L2a:L2:LINE|203|+	203	+
1	193222281	193222454	1|193222281|193222454|MER5B:hAT-Charlie:DNA|265|-	265	-
1	193228941	193229880	1|193228941|193229880|L2a:L2:LINE|266|-	266	-
1	193233287	193234338	1|193233287|193234338|L1MD2:L1:LINE|191|-	191	-
1	19523840	19524133	1|19523840|19524133|AluJb:Alu:SINE|157|+	157	+
1	19537764	19538052	1|19537764|19538052|AluJb:Alu:SINE|177|-	177	-
1	19538909	19539057	1|19538909|19539057|L1ME3:L1:LINE|248|+	248	+
1	19539620	19539784	1|19539620|19539784|L1MC4:L1:LINE|152|+	152	+
1	19541512	19541809	1|19541512|19541809|AluSx:Alu:SINE|135|+	135	+
1	19542172	19542482	1|19542172|19542482|AluSz:Alu:SINE|129|-	129	-
1	19542584	19542736	1|19542584|19542736|FRAM:Alu:SINE|171|+	171	+
1	19542970	19543039	1|19542970|19543039|L1MA2:L1:LINE|90|+	90	+
1	19543185	19543483	1|19543185|19543483|AluJo:Alu:SINE|128|-	128	-
1	19543759	19544023	1|19543759|19544023|AluSx3:Alu:SINE|102|+	102	+
1	19585474	19585774	1|19585474|19585774|AluSc8:Alu:SINE|113|+	113	+
1	19585856	19586050	1|19585856|19586050|AluJo:Alu:SINE|186|+	186	+
1	19586431	19586557	1|19586431|19586557|AluSz:Alu:SINE|127|-	127	-
1	19619521	19620066	1|19619521|19620066|L1MEc:L1:LINE|224|+	224	+
1	19620765	19620955	1|19620765|19620955|HUERS-P3-int:ERV1:LTR|104|-	104	-
1	19620957	19622125	1|19620957|19622125|HUERS-P3-int:ERV1:LTR|150|-	150	-
1	19622134	19622338	1|19622134|19622338|HUERS-P3-int:ERV1:LTR|212|-	212	-
1	19622396	19622712	1|19622396|19622712|LTR9:ERV1:LTR|193|-	193	-
1	19623025	19623329	1|19623025|19623329|LTR9:ERV1:LTR|193|-	193	-
1	19624434	19624939	1|19624434|19624939|MLT2A2:ERVL:LTR|181|+	181	+
1	19626745	19627037	1|19626745|19627037|MLT1G3:ERVL-MaLR:LTR|277|+	277	+
1	19627058	19627530	1|19627058|19627530|L1MB8:L1:LINE|188|-	188	-
1	19627832	19628171	1|19627832|19628171|L1MB8:L1:LINE|188|-	188	-
1	19628483	19629181	1|19628483|19629181|L1MB8:L1:LINE|194|-	194	-
1	19629185	19629481	1|19629185|19629481|AluSx3:Alu:SINE|166|-	166	-
1	19654067	19654363	1|19654067|19654363|L2b:L2:LINE|319|-	319	-
1	19654384	19654607	1|19654384|19654607|MIRb:MIR:SINE|301|+	301	+
1	19655468	19655769	1|19655468|19655769|AluSz:Alu:SINE|120|+	120	+
1	197053590	197054623	1|197053590|197054623|L2:L2:LINE|348|+	348	+
1	197056203	197056505	1|197056203|197056505|AluY:Alu:SINE|86|-	86	-
1	197056690	197056993	1|197056690|197056993|L2:L2:LINE|288|+	288	+
1	197101717	197102410	1|197101717|197102410|L1MA9:L1:LINE|148|+	148	+
1	197115465	197115687	1|197115465|197115687|L1MDb:L1:LINE|370|+	370	+
1	197125914	197126011	1|197125914|197126011|MIRb:MIR:SINE|237|+	237	+
1	197126021	197126199	1|197126021|197126199|MIRc:MIR:SINE|273|+	273	+
1	197126956	197127091	1|197126956|197127091|MamRep434:TcMar-Tigger:DNA|275|+	275	+
1	197127118	197127282	1|197127118|197127282|MamRep434:TcMar-Tigger:DNA|267|+	267	+
1	197478019	197478698	1|197478019|197478698|L1MC3:L1:LINE|162|+	162	+
1	198663039	198663596	1|198663039|198663596|MLT2A2:ERVL:LTR|190|-	190	-
1	198680447	198681631	1|198680447|198681631|L1ME2:L1:LINE|264|+	264	+
1	19934199	19934563	1|19934199|19934563|L1ME1:L1:LINE|240|+	240	+
1	19947	20405	1|19947|20405|L3:CR1:LINE|346|+	346	+
1	19951487	19951709	1|19951487|19951709|MIRb:MIR:SINE|237|+	237	+
1	19952402	19952584	1|19952402|19952584|MIRb:MIR:SINE|375|-	375	-
1	20008900	20008988	1|20008900|20008988|MER91C:hAT-Tip100:DNA|253|-	253	-
1	200522043	200522363	1|200522043|200522363|AluSg:Alu:SINE|110|-	110	-
1	200622110	200623022	1|200622110|200623022|L2b:L2:LINE|279|+	279	+
1	20070874	20071037	1|20070874|20071037|MIR:MIR:SINE|291|-	291	-
1	20070984	20071446	1|20070984|20071446|L2b:L2:LINE|298|+	298	+
1	200883584	200883878	1|200883584|200883878|AluSz:Alu:SINE|95|-	95	-
1	201433933	201434239	1|201433933|201434239|AluSx:Alu:SINE|131|-	131	-
1	201453503	201453562	1|201453503|201453562|L3:CR1:LINE|271|-	271	-
1	201456261	201456559	1|201456261|201456559|AluSg:Alu:SINE|138|+	138	+
1	201483383	201483927	1|201483383|201483927|MLT1G1:ERVL-MaLR:LTR|281|-	281	-
1	201484407	201485133	1|201484407|201485133|LTR8:ERV1:LTR|184|-	184	-
1	201485768	201485852	1|201485768|201485852|L2c:L2:LINE|322|+	322	+
1	201486100	201486287	1|201486100|201486287|L1MB8:L1:LINE|188|-	188	-
1	201486287	201486558	1|201486287|201486558|LTR8:ERV1:LTR|206|+	206	+
1	201486558	201486844	1|201486558|201486844|AluSx1:Alu:SINE|66|+	66	+
1	201486844	201487297	1|201486844|201487297|LTR8:ERV1:LTR|206|+	206	+
1	201487349	201487674	1|201487349|201487674|AluJb:Alu:SINE|114|-	114	-
1	201487742	201487905	1|201487742|201487905|LTR49:ERV1:LTR|141|-	141	-
1	201487905	201488208	1|201487905|201488208|AluSz:Alu:SINE|119|-	119	-
1	201488208	201488616	1|201488208|201488616|LTR49:ERV1:LTR|141|-	141	-
1	201488617	201488699	1|201488617|201488699|L1MB8:L1:LINE|198|-	198	-
1	201488744	201489055	1|201488744|201489055|AluSq2:Alu:SINE|84|+	84	+
1	201489055	201489143	1|201489055|201489143|MER84:ERV1:LTR|109|-	109	-
1	201502528	201502749	1|201502528|201502749|AluJb:Alu:SINE|167|-	167	-
1	201502890	201503067	1|201502890|201503067|MER45A:hAT-Tip100:DNA|215|-	215	-
1	201503384	201503581	1|201503384|201503581|MIR3:MIR:SINE|290|+	290	+
1	201503595	201503718	1|201503595|201503718|MIR:MIR:SINE|171|-	171	-
1	201831303	201831594	1|201831303|201831594|AluSz:Alu:SINE|107|+	107	+
1	201836940	201837195	1|201836940|201837195|L1MC4a:L1:LINE|265|-	265	-
1	201846346	201846601	1|201846346|201846601|AluSz:Alu:SINE|137|+	137	+
1	201846769	201847082	1|201846769|201847082|AluSq2:Alu:SINE|109|+	109	+
1	201847781	201847916	1|201847781|201847916|MIRc:MIR:SINE|284|-	284	-
1	201847973	201848053	1|201847973|201848053|L3:CR1:LINE|275|+	275	+
1	201848659	201848884	1|201848659|201848884|L3:CR1:LINE|351|+	351	+
1	201848884	201849176	1|201848884|201849176|AluSx:Alu:SINE|116|+	116	+
1	201849193	201849329	1|201849193|201849329|FLAM_C:Alu:SINE|191|+	191	+
1	201849329	201849727	1|201849329|201849727|L3:CR1:LINE|351|+	351	+
1	201849857	201850180	1|201849857|201850180|MER47A:TcMar-Tigger:DNA|134|+	134	+
1	201850370	201850506	1|201850370|201850506|MIR:MIR:SINE|295|-	295	-
1	201850696	201851038	1|201850696|201851038|L2:L2:LINE|389|-	389	-
1	201851046	201851204	1|201851046|201851204|L3:CR1:LINE|331|+	331	+
1	201851277	201851589	1|201851277|201851589|AluSx3:Alu:SINE|109|+	109	+
1	201851839	201851990	1|201851839|201851990|MIRb:MIR:SINE|218|+	218	+
1	201852256	201852522	1|201852256|201852522|MamGypLTR1b:Gypsy:LTR|360|+	360	+
1	201852700	201852932	1|201852700|201852932|MamGypLTR1b:Gypsy:LTR|287|+	287	+
1	201927548	201927841	1|201927548|201927841|AluJb:Alu:SINE|178|+	178	+
1	201928820	201929157	1|201928820|201929157|AluY:Alu:SINE|81|+	81	+
1	201929245	201929539	1|201929245|201929539|AluSx1:Alu:SINE|116|+	116	+
1	201929884	201930175	1|201929884|201930175|AluSx:Alu:SINE|127|-	127	-
1	201930189	201930494	1|201930189|201930494|AluSq2:Alu:SINE|134|-	134	-
1	201931469	201931776	1|201931469|201931776|AluY:Alu:SINE|98|-	98	-
1	201963204	201963439	1|201963204|201963439|L2:L2:LINE|307|+	307	+
1	201964528	201964821	1|201964528|201964821|AluJb:Alu:SINE|164|+	164	+
1	202117975	202118278	1|202117975|202118278|AluSx1:Alu:SINE|142|-	142	-
1	202118948	202119260	1|202118948|202119260|AluSx1:Alu:SINE|87|-	87	-
1	202127477	202127794	1|202127477|202127794|AluJo:Alu:SINE|170|-	170	-
1	202127915	202128050	1|202127915|202128050|FLAM_C:Alu:SINE|185|-	185	-
1	20237881	20238180	1|20237881|20238180|AluSg:Alu:SINE|90|-	90	-
1	202551012	202551445	1|202551012|202551445|L3:CR1:LINE|307|-	307	-
1	202551733	202552042	1|202551733|202552042|AluY:Alu:SINE|87|+	87	+
1	202554156	202554424	1|202554156|202554424|AluJb:Alu:SINE|160|-	160	-
1	202554534	202554681	1|202554534|202554681|MIR3:MIR:SINE|260|+	260	+
1	202846898	202847666	1|202846898|202847666|L1MEg:L1:LINE|298|-	298	-
1	202848174	202848287	1|202848174|202848287|L1M5:L1:LINE|214|+	214	+
1	202848294	202848536	1|202848294|202848536|AluJr:Alu:SINE|174|-	174	-
1	202861823	202862228	1|202861823|202862228|AluJo:Alu:SINE|133|+	133	+
1	202878868	202879131	1|202878868|202879131|LTR33:ERVL:LTR|266|+	266	+
1	202879211	202879435	1|202879211|202879435|MIR:MIR:SINE|237|-	237	-
1	202914387	202915161	1|202914387|202915161|L1PB3:L1:LINE|124|+	124	+
1	202992800	202992951	1|202992800|202992951|MIRb:MIR:SINE|200|-	200	-
1	203015957	203016183	1|203015957|203016183|X7B_LINE:CR1:LINE|284|+	284	+
1	203016337	203016482	1|203016337|203016482|MIR3:MIR:SINE|277|+	277	+
1	203016519	203016751	1|203016519|203016751|Plat_L3:CR1:LINE|377|+	377	+
1	203016776	203016996	1|203016776|203016996|MIR:MIR:SINE|219|-	219	-
1	203020451	203020823	1|203020451|203020823|L3:CR1:LINE|327|-	327	-
1	203257152	203257269	1|203257152|203257269|L2b:L2:LINE|342|-	342	-
1	203744245	203744545	1|203744245|203744545|AluSz:Alu:SINE|107|+	107	+
1	203744554	203745163	1|203744554|203745163|L1MC4:L1:LINE|222|+	222	+
1	203745163	203745498	1|203745163|203745498|AluSc:Alu:SINE|87|+	87	+
1	203745498	203745842	1|203745498|203745842|L1MC4:L1:LINE|222|+	222	+
1	203745843	203745967	1|203745843|203745967|MER21C:ERVL:LTR|138|+	138	+
1	203745974	203746116	1|203745974|203746116|LTR78B:ERV1:LTR|262|+	262	+
1	203746310	203746600	1|203746310|203746600|AluSq2:Alu:SINE|117|-	117	-
1	203746951	203747241	1|203746951|203747241|AluJb:Alu:SINE|159|+	159	+
1	203766280	203766401	1|203766280|203766401|MIR3:MIR:SINE|242|+	242	+
1	203770529	203770600	1|203770529|203770600|MIR3:MIR:SINE|268|+	268	+
1	204366039	204366368	1|204366039|204366368|AluJo:Alu:SINE|181|+	181	+
1	204373355	204373637	1|204373355|204373637|AluSx3:Alu:SINE|75|+	75	+
1	204392295	204392592	1|204392295|204392592|AluSc:Alu:SINE|74|+	74	+
1	204501600	204502045	1|204501600|204502045|L1MC5:L1:LINE|220|-	220	-
1	204502895	204503211	1|204502895|204503211|AluJo:Alu:SINE|168|-	168	-
1	204503617	204503919	1|204503617|204503919|AluJb:Alu:SINE|172|-	172	-
1	204504674	204504967	1|204504674|204504967|AluSz:Alu:SINE|96|-	96	-
1	204519098	204519234	1|204519098|204519234|L1ME2:L1:LINE|238|-	238	-
1	204519312	204519592	1|204519312|204519592|AluJo:Alu:SINE|175|-	175	-
1	204519692	204519960	1|204519692|204519960|AluJr4:Alu:SINE|179|-	179	-
1	204519960	204520119	1|204519960|204520119|Charlie2a:hAT-Charlie:DNA|191|-	191	-
1	204520162	204520469	1|204520162|204520469|AluJb:Alu:SINE|159|-	159	-
1	204520510	204520827	1|204520510|204520827|Charlie2a:hAT-Charlie:DNA|269|-	269	-
1	204521007	204521132	1|204521007|204521132|MER30:hAT-Charlie:DNA|38|-	38	-
1	204521132	204521433	1|204521132|204521433|AluSp:Alu:SINE|90|+	90	+
1	204521453	204521749	1|204521453|204521749|AluSg:Alu:SINE|108|-	108	-
1	204521990	204522299	1|204521990|204522299|AluSq:Alu:SINE|100|-	100	-
1	204522555	204522608	1|204522555|204522608|MER94:hAT-Blackjack:DNA|170|+	170	+
1	204524282	204524580	1|204524282|204524580|AluY:Alu:SINE|57|-	57	-
1	204524710	204524996	1|204524710|204524996|AluSx:Alu:SINE|112|+	112	+
1	204525182	204525221	1|204525182|204525221|LTR8:ERV1:LTR|26|+	26	+
1	204525543	204525826	1|204525543|204525826|AluJb:Alu:SINE|162|+	162	+
1	204526110	204526203	1|204526110|204526203|MIRc:MIR:SINE|225|+	225	+
1	204526538	204526829	1|204526538|204526829|AluSx:Alu:SINE|100|-	100	-
1	204526991	204527032	1|204526991|204527032|LTR8:ERV1:LTR|122|+	122	+
1	205055361	205055664	1|205055361|205055664|AluSx1:Alu:SINE|76|-	76	-
1	205056326	205056622	1|205056326|205056622|AluSx:Alu:SINE|122|-	122	-
1	20530	20679	1|20530|20679|Plat_L3:CR1:LINE|331|+	331	+
1	205570167	205570560	1|205570167|205570560|MER63B:hAT-Blackjack:DNA|152|+	152	+
1	205570705	205571010	1|205570705|205571010|AluSc8:Alu:SINE|82|-	82	-
1	205571422	205571678	1|205571422|205571678|MIR:MIR:SINE|287|+	287	+
1	205580324	205580433	1|205580324|205580433|UCON29:PiggyBac?:DNA|253|-	253	-
1	205581430	205581697	1|205581430|205581697|Charlie7a:hAT-Charlie:DNA|289|+	289	+
1	205582317	205582438	1|205582317|205582438|FLAM_A:Alu:SINE|174|+	174	+
1	205584274	205584548	1|205584274|205584548|AluSc:Alu:SINE|69|+	69	+
1	205685437	205685509	1|205685437|205685509|MER131:SINE?:SINE?|310|-	310	-
1	205737399	205737532	1|205737399|205737532|MER5B:hAT-Charlie:DNA|339|-	339	-
1	205737532	205737652	1|205737532|205737652|MER5A:hAT-Charlie:DNA|244|-	244	-
1	205737653	205737961	1|205737653|205737961|AluSq2:Alu:SINE|107|-	107	-
1	205737996	205738047	1|205737996|205738047|MER5B:hAT-Charlie:DNA|240|-	240	-
1	205738554	205738856	1|205738554|205738856|AluSz6:Alu:SINE|126|-	126	-
1	205759388	205759498	1|205759388|205759498|L2a:L2:LINE|262|+	262	+
1	206271987	206272218	1|206271987|206272218|MER20:hAT-Charlie:DNA|212|-	212	-
1	206272605	206272945	1|206272605|206272945|LTR85b:Gypsy?:LTR|313|-	313	-
1	206273428	206273793	1|206273428|206273793|MER83C:ERV1:LTR|137|-	137	-
1	206274062	206274705	1|206274062|206274705|MER72B:ERV1:LTR|262|+	262	+
1	206276043	206278006	1|206276043|206278006|SVA_D:Other:Other|33|-	33	-
1	206278123	206278530	1|206278123|206278530|L2a:L2:LINE|265|+	265	+
1	206279134	206279440	1|206279134|206279440|AluSc:Alu:SINE|111|-	111	-
1	206281071	206281308	1|206281071|206281308|MIRc:MIR:SINE|312|-	312	-
1	206282458	206282941	1|206282458|206282941|LTR2B:ERV1:LTR|43|-	43	-
1	206282941	206286485	1|206282941|206286485|Harlequin-int:ERV1:LTR|117|-	117	-
1	206286484	206287481	1|206286484|206287481|Harlequin-int:ERV1:LTR|52|-	52	-
1	206287474	206288369	1|206287474|206288369|Harlequin-int:ERV1:LTR|85|-	85	-
1	206288369	206288851	1|206288369|206288851|LTR2B:ERV1:LTR|37|-	37	-
1	206582859	206583170	1|206582859|206583170|AluSx1:Alu:SINE|151|+	151	+
1	206659345	206659652	1|206659345|206659652|MER46C:TcMar-Tigger:DNA|242|+	242	+
1	206666839	206667148	1|206666839|206667148|AluSx:Alu:SINE|144|+	144	+
1	206672008	206672582	1|206672008|206672582|L2c:L2:LINE|314|-	314	-
1	206676552	206676900	1|206676552|206676900|L2a:L2:LINE|271|+	271	+
1	206758189	206758355	1|206758189|206758355|MIRc:MIR:SINE|273|+	273	+
1	206765538	206766134	1|206765538|206766134|L2c:L2:LINE|314|-	314	-
1	206766151	206766456	1|206766151|206766456|AluSx:Alu:SINE|112|+	112	+
1	206767391	206767706	1|206767391|206767706|L1MC5:L1:LINE|184|-	184	-
1	206767950	206768141	1|206767950|206768141|L3:CR1:LINE|301|-	301	-
1	206768274	206768506	1|206768274|206768506|MIR:MIR:SINE|242|-	242	-
1	206768502	206768734	1|206768502|206768734|L3:CR1:LINE|282|-	282	-
1	206823640	206823904	1|206823640|206823904|AluJb:Alu:SINE|114|+	114	+
1	206826355	206826662	1|206826355|206826662|AluJb:Alu:SINE|156|-	156	-
1	206905508	206905673	1|206905508|206905673|MIR3:MIR:SINE|268|-	268	-
1	206941070	206941374	1|206941070|206941374|AluSz:Alu:SINE|89|-	89	-
1	206983269	206984051	1|206983269|206984051|ERVL-E-int:ERVL:LTR|298|+	298	+
1	206984890	206986133	1|206984890|206986133|ERVL-E-int:ERVL:LTR|268|+	268	+
1	206986153	206986467	1|206986153|206986467|ERVL-E-int:ERVL:LTR|276|+	276	+
1	206986473	206987048	1|206986473|206987048|LTR50:ERVL:LTR|234|+	234	+
1	206987048	206987435	1|206987048|206987435|MLT2C1:ERVL:LTR|172|+	172	+
1	206999180	206999283	1|206999180|206999283|L2a:L2:LINE|214|-	214	-
1	207000233	207000311	1|207000233|207000311|MIR3:MIR:SINE|299|+	299	+
1	207000477	207000726	1|207000477|207000726|Arthur1:hAT-Tip100:DNA|170|+	170	+
1	207000753	207001077	1|207000753|207001077|AluYf4:Alu:SINE|32|+	32	+
1	207001161	207001389	1|207001161|207001389|MIR:MIR:SINE|351|+	351	+
1	207001713	207001893	1|207001713|207001893|MER41D:ERV1:LTR|162|+	162	+
1	207076688	207076801	1|207076688|207076801|L2a:L2:LINE|367|+	367	+
1	207093816	207094131	1|207093816|207094131|L2c:L2:LINE|297|-	297	-
1	207102294	207102608	1|207102294|207102608|AluSz6:Alu:SINE|143|+	143	+
1	207102610	207102915	1|207102610|207102915|AluY:Alu:SINE|59|+	59	+
1	207102915	207102965	1|207102915|207102965|MIRc:MIR:SINE|320|+	320	+
1	207220196	207220251	1|207220196|207220251|L2a:L2:LINE|204|+	204	+
1	207513698	207514011	1|207513698|207514011|AluJr:Alu:SINE|153|-	153	-
1	207514011	207518056	1|207514011|207518056|L1MA4A:L1:LINE|163|-	163	-
1	207522824	207524880	1|207522824|207524880|L1PA15:L1:LINE|131|-	131	-
1	207594226	207594799	1|207594226|207594799|LTR18B:ERVL:LTR|142|-	142	-
1	207594990	207595804	1|207594990|207595804|HERVL18-int:ERVL:LTR|179|-	179	-
1	207595803	207597544	1|207595803|207597544|HERVL18-int:ERVL:LTR|192|-	192	-
1	207659601	207660629	1|207659601|207660629|L2a:L2:LINE|269|-	269	-
1	207660785	207661429	1|207660785|207661429|L2a:L2:LINE|269|-	269	-
1	207762665	207767957	1|207762665|207767957|L1PA7:L1:LINE|78|+	78	+
1	207813125	207813272	1|207813125|207813272|L1ME4a:L1:LINE|269|-	269	-
1	207813469	207813779	1|207813469|207813779|AluY:Alu:SINE|68|-	68	-
1	207933935	207934361	1|207933935|207934361|MSTA:ERVL-MaLR:LTR|126|-	126	-
1	207941361	207941526	1|207941361|207941526|MIRb:MIR:SINE|291|+	291	+
1	207942156	207942217	1|207942156|207942217|MIR3:MIR:SINE|262|+	262	+
1	207942322	207942612	1|207942322|207942612|AluSg4:Alu:SINE|107|+	107	+
1	207943112	207943406	1|207943112|207943406|AluSx1:Alu:SINE|88|-	88	-
1	207943464	207943544	1|207943464|207943544|L1MC:L1:LINE|275|-	275	-
1	207943748	207949834	1|207943748|207949834|L1PA6:L1:LINE|78|-	78	-
1	207964520	207965047	1|207964520|207965047|MER44B:TcMar-Tigger:DNA|164|-	164	-
1	207965345	207965653	1|207965345|207965653|AluSz6:Alu:SINE|123|+	123	+
1	207966077	207966338	1|207966077|207966338|MER33:hAT-Charlie:DNA|213|+	213	+
1	207976791	207976952	1|207976791|207976952|MIRb:MIR:SINE|286|-	286	-
1	20972484	20972818	1|20972484|20972818|AluJr:Alu:SINE|144|+	144	+
1	20973143	20973323	1|20973143|20973323|L3:CR1:LINE|284|+	284	+
1	20973348	20973539	1|20973348|20973539|AluSx:Alu:SINE|128|-	128	-
1	20973539	20973824	1|20973539|20973824|AluY:Alu:SINE|74|-	74	-
1	20973824	20973948	1|20973824|20973948|AluSx:Alu:SINE|128|-	128	-
1	20973959	20974261	1|20973959|20974261|AluSg:Alu:SINE|83|-	83	-
1	20974313	20974600	1|20974313|20974600|AluSx:Alu:SINE|122|-	122	-
1	20975975	20976279	1|20975975|20976279|AluSz6:Alu:SINE|122|+	122	+
1	20978294	20978617	1|20978294|20978617|AluY:Alu:SINE|91|-	91	-
1	209949563	209949719	1|209949563|209949719|MIRb:MIR:SINE|174|+	174	+
1	209949776	209950068	1|209949776|209950068|Tigger12:TcMar-Tigger:DNA|313|+	313	+
1	209950309	209950461	1|209950309|209950461|FRAM:Alu:SINE|145|+	145	+
1	209952166	209952555	1|209952166|209952555|MLT1B:ERVL-MaLR:LTR|150|-	150	-
1	209952763	209952831	1|209952763|209952831|Plat_L3:CR1:LINE|250|+	250	+
1	209953219	209953349	1|209953219|209953349|MIR3:MIR:SINE|250|-	250	-
1	209953356	209953476	1|209953356|209953476|L3b:CR1:LINE|291|+	291	+
1	209953527	209953627	1|209953527|209953627|L2c:L2:LINE|255|-	255	-
1	210025356	210025524	1|210025356|210025524|Kanga2_a:TcMar-Tc2:DNA|235|-	235	-
1	210025817	210026328	1|210025817|210026328|L1MC4:L1:LINE|221|-	221	-
1	210026704	210027002	1|210026704|210027002|AluSz6:Alu:SINE|114|-	114	-
1	210029552	210029969	1|210029552|210029969|MLT1J:ERVL-MaLR:LTR|270|+	270	+
1	210030361	210030688	1|210030361|210030688|L3:CR1:LINE|298|-	298	-
1	21069874	21070183	1|21069874|21070183|AluSc8:Alu:SINE|126|+	126	+
1	21070278	21070559	1|21070278|21070559|AluSx:Alu:SINE|91|+	91	+
1	21080215	21081778	1|21080215|21081778|L1MB7:L1:LINE|190|+	190	+
1	21081778	21082081	1|21081778|21082081|AluJb:Alu:SINE|165|+	165	+
1	21082081	21082663	1|21082081|21082663|L1MB7:L1:LINE|181|+	181	+
1	21082663	21082900	1|21082663|21082900|Charlie1a:hAT-Charlie:DNA|178|+	178	+
1	21082928	21083070	1|21082928|21083070|AluJb:Alu:SINE|190|+	190	+
1	21083093	21083201	1|21083093|21083201|Charlie1a:hAT-Charlie:DNA|144|+	144	+
1	21083201	21083500	1|21083201|21083500|AluSx:Alu:SINE|141|-	141	-
1	21083500	21083629	1|21083500|21083629|Charlie1a:hAT-Charlie:DNA|144|+	144	+
1	210847903	210848052	1|210847903|210848052|MIR3:MIR:SINE|309|-	309	-
1	210849298	210849501	1|210849298|210849501|MamRep434:TcMar-Tigger:DNA|266|+	266	+
1	21100413	21100644	1|21100413|21100644|MIRc:MIR:SINE|329|+	329	+
1	21100714	21100832	1|21100714|21100832|AluJr:Alu:SINE|161|+	161	+
1	21100987	21101195	1|21100987|21101195|Tigger3b:TcMar-Tigger:DNA|166|+	166	+
1	21101195	21101498	1|21101195|21101498|AluSc:Alu:SINE|89|+	89	+
1	21101498	21102429	1|21101498|21102429|Tigger3b:TcMar-Tigger:DNA|166|+	166	+
1	211538954	211539127	1|211538954|211539127|MIR3:MIR:SINE|312|-	312	-
1	211539331	211539434	1|211539331|211539434|MIRb:MIR:SINE|293|+	293	+
1	211539707	211540132	1|211539707|211540132|L2c:L2:LINE|347|-	347	-
1	211540308	211540583	1|211540308|211540583|AluJb:Alu:SINE|182|-	182	-
1	211540624	211540836	1|211540624|211540836|MIR:MIR:SINE|255|+	255	+
1	211541155	211541454	1|211541155|211541454|L2c:L2:LINE|321|-	321	-
1	211541592	211541710	1|211541592|211541710|L2c:L2:LINE|373|-	373	-
1	211541719	211541843	1|211541719|211541843|L2a:L2:LINE|273|-	273	-
1	211541849	211542045	1|211541849|211542045|L2c:L2:LINE|347|-	347	-
1	211542113	211542247	1|211542113|211542247|MIR:MIR:SINE|233|+	233	+
1	211542344	211542454	1|211542344|211542454|FLAM_A:Alu:SINE|182|-	182	-
1	211546751	211546829	1|211546751|211546829|MADE2:TcMar-Mariner:DNA|182|-	182	-
1	211547085	211547374	1|211547085|211547374|AluSq2:Alu:SINE|111|-	111	-
1	211571340	211571652	1|211571340|211571652|AluSx:Alu:SINE|135|-	135	-
1	211571652	211572060	1|211571652|211572060|L1MA3:L1:LINE|113|-	113	-
1	211572061	211572654	1|211572061|211572654|MER11C:ERVK:LTR|35|+	35	+
1	211606110	211606419	1|211606110|211606419|AluSx:Alu:SINE|139|-	139	-
1	211606428	211606735	1|211606428|211606735|AluSq2:Alu:SINE|121|-	121	-
1	211607244	211607416	1|211607244|211607416|AluJb:Alu:SINE|169|+	169	+
1	211607635	211607908	1|211607635|211607908|AluJr:Alu:SINE|198|-	198	-
1	211608025	211608321	1|211608025|211608321|AluJo:Alu:SINE|149|+	149	+
1	211837759	211837980	1|211837759|211837980|L2a:L2:LINE|301|-	301	-
1	211838161	211838340	1|211838161|211838340|FAM:Alu:SINE|207|-	207	-
1	211839860	211840160	1|211839860|211840160|AluY:Alu:SINE|67|+	67	+
1	211917574	211917694	1|211917574|211917694|MER63D:hAT-Blackjack:DNA|233|+	233	+
1	211917719	211918122	1|211917719|211918122|MER63D:hAT-Blackjack:DNA|193|+	193	+
1	211921744	211922047	1|211921744|211922047|AluSx1:Alu:SINE|102|+	102	+
1	212114710	212114994	1|212114710|212114994|AluY:Alu:SINE|70|-	70	-
1	212115479	212115718	1|212115479|212115718|MIR:MIR:SINE|289|-	289	-
1	212117549	212117986	1|212117549|212117986|LTR79:ERVL:LTR|256|+	256	+
1	212122345	212123543	1|212122345|212123543|L2c:L2:LINE|358|+	358	+
1	212125709	212125850	1|212125709|212125850|MIRb:MIR:SINE|177|-	177	-
1	212126744	212128914	1|212126744|212128914|L1PA3:L1:LINE|33|-	33	-
1	212224599	212224874	1|212224599|212224874|L1MEf:L1:LINE|241|-	241	-
1	212228331	212233796	1|212228331|212233796|L1MA4A:L1:LINE|171|+	171	+
1	212276283	212276400	1|212276283|212276400|L3:CR1:LINE|325|+	325	+
1	2122904	2123194	1|2122904|2123194|AluSx:Alu:SINE|52|+	52	+
1	2124074	2124338	1|2124074|2124338|AluJo:Alu:SINE|136|-	136	-
1	212603264	212603736	1|212603264|212603736|LTR7C:ERV1:LTR|77|-	77	-
1	212619599	212619696	1|212619599|212619696|L1ME4a:L1:LINE|219|+	219	+
1	212860989	212861294	1|212860989|212861294|AluJr:Alu:SINE|190|+	190	+
1	212861419	212862111	1|212861419|212862111|L3:CR1:LINE|327|-	327	-
1	212869149	212869764	1|212869149|212869764|L2:L2:LINE|344|-	344	-
1	212899688	212899826	1|212899688|212899826|LTR81A:Gypsy:LTR|248|-	248	-
1	212908893	212909295	1|212908893|212909295|MLT1A:ERVL-MaLR:LTR|192|+	192	+
1	212988639	212988716	1|212988639|212988716|MIRc:MIR:SINE|282|+	282	+
1	212988870	212989159	1|212988870|212989159|AluSp:Alu:SINE|69|-	69	-
1	212989539	212989674	1|212989539|212989674|FLAM_A:Alu:SINE|215|+	215	+
1	212989706	212989829	1|212989706|212989829|L1MB3:L1:LINE|138|+	138	+
1	213029179	213029483	1|213029179|213029483|AluSx4:Alu:SINE|69|+	69	+
1	213031182	213031354	1|213031182|213031354|MER41D:ERV1:LTR|174|+	174	+
1	213059864	213060163	1|213059864|213060163|AluSx1:Alu:SINE|151|+	151	+
1	213060745	213060964	1|213060745|213060964|L2c:L2:LINE|337|-	337	-
1	213062016	213062333	1|213062016|213062333|AluJo:Alu:SINE|183|-	183	-
1	213064966	213066395	1|213064966|213066395|Tigger1:TcMar-Tigger:DNA|123|+	123	+
1	213070077	213070210	1|213070077|213070210|AluSq10:Alu:SINE|75|+	75	+
1	213070230	213070555	1|213070230|213070555|AluSg4:Alu:SINE|108|+	108	+
1	213070561	213070687	1|213070561|213070687|AluSx:Alu:SINE|152|+	152	+
1	213070712	213070882	1|213070712|213070882|AluSx:Alu:SINE|152|+	152	+
1	213070882	213071244	1|213070882|213071244|MSTB:ERVL-MaLR:LTR|163|-	163	-
1	213071352	213071498	1|213071352|213071498|MIR3:MIR:SINE|349|+	349	+
1	213072015	213072392	1|213072015|213072392|Tigger3a:TcMar-Tigger:DNA|177|-	177	-
1	213126127	213126371	1|213126127|213126371|Plat_L3:CR1:LINE|313|-	313	-
1	213126656	213126803	1|213126656|213126803|L3:CR1:LINE|345|-	345	-
1	213166366	213166669	1|213166366|213166669|AluSx:Alu:SINE|102|+	102	+
1	213167343	213167654	1|213167343|213167654|AluSp:Alu:SINE|109|+	109	+
1	213174576	213175977	1|213174576|213175977|Tigger1:TcMar-Tigger:DNA|129|-	129	-
1	213175977	213176278	1|213175977|213176278|AluJb:Alu:SINE|139|+	139	+
1	213176278	213177219	1|213176278|213177219|Tigger1:TcMar-Tigger:DNA|129|-	129	-
1	213177259	213177557	1|213177259|213177557|AluSc8:Alu:SINE|104|+	104	+
1	213177930	213178234	1|213177930|213178234|AluSg:Alu:SINE|86|+	86	+
1	213179035	213179521	1|213179035|213179521|L2a:L2:LINE|265|+	265	+
1	213180258	213180458	1|213180258|213180458|AluJr:Alu:SINE|150|+	150	+
1	214504698	214504914	1|214504698|214504914|MIR:MIR:SINE|298|-	298	-
1	214840664	214841499	1|214840664|214841499|L1PA16:L1:LINE|103|+	103	+
1	21545078	21545383	1|21545078|21545383|AluSx1:Alu:SINE|88|-	88	-
1	217780442	217781100	1|217780442|217781100|MER82:TcMar-Tigger:DNA|191|-	191	-
1	218505002	218505319	1|218505002|218505319|AluY:Alu:SINE|63|-	63	-
1	218510308	218510528	1|218510308|218510528|MIRb:MIR:SINE|304|+	304	+
1	218510662	218510816	1|218510662|218510816|L1MC:L1:LINE|355|+	355	+
1	219254737	219256414	1|219254737|219256414|L1M1:L1:LINE|192|-	192	-
1	219369030	219369847	1|219369030|219369847|L1PA10:L1:LINE|106|-	106	-
1	219369847	219371220	1|219369847|219371220|L1PA10:L1:LINE|79|+	79	+
1	219377954	219378137	1|219377954|219378137|MIRc:MIR:SINE|352|-	352	-
1	219380746	219380902	1|219380746|219380902|L4:RTE:LINE|374|+	374	+
1	219380908	219381028	1|219380908|219381028|L2a:L2:LINE|252|-	252	-
1	219381116	219381206	1|219381116|219381206|L4:RTE:LINE|284|+	284	+
1	219381643	219381771	1|219381643|219381771|MIR3:MIR:SINE|352|-	352	-
1	219385472	219385674	1|219385472|219385674|MIRc:MIR:SINE|277|-	277	-
1	219385676	219385798	1|219385676|219385798|MIR:MIR:SINE|181|+	181	+
1	219385985	219386491	1|219385985|219386491|L1ME1:L1:LINE|235|-	235	-
1	219423904	219428406	1|219423904|219428406|L1PA14:L1:LINE|107|-	107	-
1	219481309	219482804	1|219481309|219482804|THE1A-int:ERVL-MaLR:LTR|97|+	97	+
1	22006197	22006486	1|22006197|22006486|AluSq2:Alu:SINE|97|-	97	-
1	22008054	22008762	1|22008054|22008762|HAL1:L1:LINE|309|-	309	-
1	22010136	22011813	1|22010136|22011813|L1MA4A:L1:LINE|124|-	124	-
1	220231237	220231535	1|220231237|220231535|AluY:Alu:SINE|84|+	84	+
1	220231870	220232170	1|220231870|220232170|AluSz:Alu:SINE|130|-	130	-
1	220237679	220238024	1|220237679|220238024|LTR16A:ERVL:LTR|217|-	217	-
1	220323441	220323538	1|220323441|220323538|FLAM_A:Alu:SINE|113|-	113	-
1	220323567	220323656	1|220323567|220323656|MIR:MIR:SINE|244|-	244	-
1	220327555	220328045	1|220327555|220328045|MLT1F2:ERVL-MaLR:LTR|220|+	220	+
1	220443244	220444419	1|220443244|220444419|L2c:L2:LINE|336|+	336	+
1	22050814	22050952	1|22050814|22050952|MIRc:MIR:SINE|205|-	205	-
1	22051675	22051885	1|22051675|22051885|MIRc:MIR:SINE|244|+	244	+
1	22051962	22052258	1|22051962|22052258|AluSp:Alu:SINE|105|+	105	+
1	221917372	221917881	1|221917372|221917881|MER4E:ERV1:LTR|96|-	96	-
1	2226815	2227549	1|2226815|2227549|L1MB7:L1:LINE|269|-	269	-
1	222728224	222729181	1|222728224|222729181|L1MA9:L1:LINE|163|+	163	+
1	222729291	222729686	1|222729291|222729686|LTR64:ERV1:LTR|84|-	84	-
1	222740121	222740822	1|222740121|222740822|L1MB4:L1:LINE|157|+	157	+
1	222740819	222742592	1|222740819|222742592|L1ME1:L1:LINE|238|+	238	+
1	222765642	222765869	1|222765642|222765869|MLT1H1:ERVL-MaLR:LTR|301|+	301	+
1	222833942	222834961	1|222833942|222834961|Tigger2b_Pri:TcMar-Tigger:DNA|128|+	128	+
1	222836705	222836936	1|222836705|222836936|MIRb:MIR:SINE|276|+	276	+
1	222906409	222906722	1|222906409|222906722|AluSx:Alu:SINE|89|-	89	-
1	222907338	222907421	1|222907338|222907421|L5:RTE:LINE|181|-	181	-
1	222907572	222907676	1|222907572|222907676|MIR:MIR:SINE|274|-	274	-
1	223010281	223010774	1|223010281|223010774|MLT1J:ERVL-MaLR:LTR|269|+	269	+
1	22352758	22353067	1|22352758|22353067|AluSx:Alu:SINE|110|-	110	-
1	223954874	223956622	1|223954874|223956622|L1PA3:L1:LINE|14|-	14	-
1	22400559	22400867	1|22400559|22400867|AluSc8:Alu:SINE|94|-	94	-
1	224140004	224140422	1|224140004|224140422|MER1A:hAT-Charlie:DNA|134|-	134	-
1	224140824	224141108	1|224140824|224141108|AluJr:Alu:SINE|183|+	183	+
1	224142209	224142397	1|224142209|224142397|AluJb:Alu:SINE|191|+	191	+
1	224150158	224150449	1|224150158|224150449|AluJb:Alu:SINE|155|+	155	+
1	224150888	224151196	1|224150888|224151196|AluJr:Alu:SINE|182|+	182	+
1	224151556	224151786	1|224151556|224151786|L2b:L2:LINE|341|+	341	+
1	224152130	224152424	1|224152130|224152424|AluJr:Alu:SINE|238|+	238	+
1	224170555	224170891	1|224170555|224170891|AluSq2:Alu:SINE|104|+	104	+
1	224184489	224184774	1|224184489|224184774|MER33:hAT-Charlie:DNA|194|+	194	+
1	224185281	224185656	1|224185281|224185656|L1ME3:L1:LINE|246|-	246	-
1	224192524	224192914	1|224192524|224192914|L1PA6:L1:LINE|73|-	73	-
1	224193483	224193783	1|224193483|224193783|AluSp:Alu:SINE|103|+	103	+
1	224194987	224195997	1|224194987|224195997|L1MC4:L1:LINE|218|+	218	+
1	224197005	224197136	1|224197005|224197136|AluJr:Alu:SINE|183|-	183	-
1	224197136	224197613	1|224197136|224197613|L1M3:L1:LINE|174|-	174	-
1	224197637	224197972	1|224197637|224197972|L1M3:L1:LINE|174|-	174	-
1	224197984	224198353	1|224197984|224198353|LTR7:ERV1:LTR|107|+	107	+
1	224375963	224376774	1|224375963|224376774|L1MB8:L1:LINE|181|-	181	-
1	224380474	224380793	1|224380474|224380793|AluSx:Alu:SINE|110|+	110	+
1	224551809	224551931	1|224551809|224551931|AluJo:Alu:SINE|172|+	172	+
1	224565188	224565481	1|224565188|224565481|AluSz:Alu:SINE|102|-	102	-
1	224565755	224566046	1|224565755|224566046|AluJr:Alu:SINE|141|-	141	-
1	224566952	224567151	1|224566952|224567151|L2c:L2:LINE|267|+	267	+
1	224703072	224703685	1|224703072|224703685|Charlie7:hAT-Charlie:DNA|251|-	251	-
1	225593047	225593452	1|225593047|225593452|MSTD:ERVL-MaLR:LTR|168|+	168	+
1	225593728	225594078	1|225593728|225594078|L2a:L2:LINE|336|+	336	+
1	225594694	225595069	1|225594694|225595069|L2a:L2:LINE|306|+	306	+
1	225595610	225596006	1|225595610|225596006|L1MA5A:L1:LINE|116|-	116	-
1	225598140	225598739	1|225598140|225598739|L1MC4a:L1:LINE|249|+	249	+
1	225599500	225599811	1|225599500|225599811|AluSx:Alu:SINE|109|-	109	-
1	225971415	225971904	1|225971415|225971904|L2c:L2:LINE|358|+	358	+
1	225972784	225973078	1|225972784|225973078|AluSc:Alu:SINE|105|-	105	-
[truncated: 34,383 more rows]
