# Supplementary material for: Meta-Analysis Suggests That Intron Retention Can Affect Quantification of Transposable Elements from RNA-Seq Data
Source: Biology (Basel). 2022 May 27;11(6):826. doi: 10.3390/biology11060826 (PMC9220773; doi:10.3390/biology11060826)
Supplement: Supplementary file 1 [file biology-11-00826-s001.zip › Supplementary_tables/Table_S1.txt]

Dataset	Developmental stage	Treatment	Cell type	Source	mRNA type	Amplification protocol	Read length	Target	N° of sample	Sequencing type	Library type	CTR	GROUP1
PRJEB3366	NA	No treatment	EBV transformed lymphoblastoid cell line	human	polyA	TruSeq RNA Sample Prep Kit v2	75 bp	No target	463 (4 vs 4)	unstranded	Paired-end	HG00116,HG00159,HG00185,HG00381	NA12749,NA12763,NA19141,NA20765
PRJNA420729	NA	CRISPR/Cas9 and Control	human neural progenitor cells	cell line SAI2	polyA	Illumina TruSeq Stranded mRNA library prep kit	126 bp	DNMT1	6 (3 vs 3)	stranded	Paired-end	SRR6337151,SRR6337152,SRR6337153	SRR6337154,SRR6337155,SRR6337156
PRJNA599420	Day 3 + Day 5 after siRNA treatment	siRNA and Control, (siSDE2-1 siRNA)	Hela cell line	cell line Hela	Declared polyA but likely ribodepleted total RNA	Kapa RNA HyperPrep kit with Riboerase	76 bp	SDE2	12( 6 vs 6)	stranded	Paired-end	SRR10846507,SRR10846508,SRR10846509,SRR10846510,SRR10846511,SRR10846512	SRR10846495,SRR10846496,SRR10846497,SRR10846498,SRR10846499,SRR10846500
