# Supplementary material for: Meta-Analysis Suggests That Intron Retention Can Affect Quantification of Transposable Elements from RNA-Seq Data
Source: Biology (Basel). 2022 May 27;11(6):826. doi: 10.3390/biology11060826 (PMC9220773; doi:10.3390/biology11060826)
Supplement: Supplementary file 1 [file biology-11-00826-s001.zip › Supplementary_tables/Table_S2.txt]

10	100152840	100154952	10|100152840|100154952|PYROXD2/ENSG00000119943/clean|-	.	-
10	100174052	100174488	10|100174052|100174488|PYROXD2/ENSG00000119943/clean|-	.	-
10	100174052	100174765	10|100174052|100174765|PYROXD2/ENSG00000119943/clean|-	.	-
10	101372356	101373452	10|101372356|101373452|SLC25A28/ENSG00000155287/clean|-	.	-
10	102248731	102249008	10|102248731|102249008|SEC31B/ENSG00000075826/clean|-	.	-
10	102249155	102249459	10|102249155|102249459|SEC31B/ENSG00000075826/clean|-	.	-
10	102250079	102250462	10|102250079|102250462|SEC31B/ENSG00000075826/clean|-	.	-
10	103569973	103572461	10|103569973|103572461|MGEA5/ENSG00000198408/clean|-	.	-
10	103868080	103868785	10|103868080|103868785|LDB1/ENSG00000198728/clean|-	.	-
10	104229832	104230421	10|104229832|104230421|TMEM180/ENSG00000138111/clean|+	.	+
10	119026546	119027183	10|119026546|119027183|SLC18A2/ENSG00000165646/clean|+	.	+
10	119027247	119029581	10|119027247|119029581|SLC18A2/ENSG00000165646/clean|+	.	+
10	119029701	119029840	10|119029701|119029840|SLC18A2/ENSG00000165646/clean|+	.	+
10	120864534	120864822	10|120864534|120864822|FAM45A/ENSG00000119979/clean|+	.	+
10	120934069	120936551	10|120934069|120936551|PRDX3/ENSG00000165672/clean|-	.	-
10	121336262	121336358	10|121336262|121336358|TIAL1/ENSG00000151923/clean|-	.	-
10	121351625	121352959	10|121351625|121352959|TIAL1/ENSG00000151923/clean|-	.	-
10	121612684	121616858	10|121612684|121616858|MCMBP/ENSG00000197771/clean|-	.	-
10	12191725	12198905	10|12191725|12198905|SEC61A2/ENSG00000065665/clean|+	.	+
10	12191960	12197309	10|12191960|12197309|SEC61A2/ENSG00000065665/clean|+	.	+
10	12191960	12197776	10|12191960|12197776|SEC61A2/ENSG00000065665/clean|+	.	+
10	12197930	12198905	10|12197930|12198905|SEC61A2/ENSG00000065665/clean|+	.	+
10	1246087	1262890	10|1246087|1262890|ADARB2/ENSG00000185736/clean|-	.	-
10	124608955	124609939	10|124608955|124609939|CUZD1/ENSG00000138161/clean|-	.	-
10	124610036	124615160	10|124610036|124615160|FAM24B/ENSG00000213185/clean|-	.	-
10	124610066	124615160	10|124610066|124615160|FAM24B/ENSG00000213185/clean|-	.	-
10	124648239	124657308	10|124648239|124657308|RP11-564D11.3/ENSG00000255624/clean|+	.	+
10	127481313	127482590	10|127481313|127482590|UROS/ENSG00000188690/clean|-	.	-
10	134179054	134179802	10|134179054|134179802|LRRC27/ENSG00000148814/clean|+	.	+
10	134179054	134179938	10|134179054|134179938|LRRC27/ENSG00000148814/clean|+	.	+
10	134750559	134751055	10|134750559|134751055|TTC40/ENSG00000171811/clean|-	.	-
10	135082366	135082948	10|135082366|135082948|ADAM8/ENSG00000151651/clean|-	.	-
10	135213123	135215032	10|135213123|135215032|MTG1/ENSG00000148824/clean|+	.	+
10	13673973	13674559	10|13673973|13674559|RP11-295P9.3/ENSG00000239665/clean|+	.	+
10	13679094	13679996	10|13679094|13679996|RP11-295P9.3/ENSG00000239665/clean|+	.	+
10	13680120	13680700	10|13680120|13680700|RP11-295P9.3/ENSG00000239665/clean|+	.	+
10	14883239	14884108	10|14883239|14884108|HSPA14/ENSG00000187522/clean|+	.	+
10	14951329	14953188	10|14951329|14953188|DCLRE1C/ENSG00000152457/clean|-	.	-
10	15824225	15828559	10|15824225|15828559|FAM188A/ENSG00000148481/clean|-	.	-
10	24831699	24831811	10|24831699|24831811|KIAA1217/ENSG00000120549/clean|+	.	+
10	24833410	24833909	10|24833410|24833909|KIAA1217/ENSG00000120549/clean|+	.	+
10	27280934	27283969	10|27280934|27283969|ANKRD26/ENSG00000107890/clean|-	.	-
10	27284076	27294551	10|27284076|27294551|ANKRD26/ENSG00000107890/clean|-	.	-
10	30723307	30726104	10|30723307|30726104|MAP3K8/ENSG00000107968/clean|+	.	+
10	3110934	3111465	10|3110934|3111465|PFKP/ENSG00000067057/clean|+	.	+
10	32780925	32788034	10|32780925|32788034|CCDC7/ENSG00000216937/clean|+	.	+
10	32780925	32806872	10|32780925|32806872|CCDC7/ENSG00000216937/clean|+	.	+
10	38145265	38145362	10|38145265|38145362|ZNF248/ENSG00000198105/clean|-	.	-
10	45959444	45959686	10|45959444|45959686|MARCH8/ENSG00000165406/clean|-	.	-
10	49633262	49633792	10|49633262|49633792|MAPK8/ENSG00000107643/clean|+	.	+
10	52100224	52101059	10|52100224|52101059|SGMS1/ENSG00000198964/clean|-	.	-
10	52415896	52417436	10|52415896|52417436|RP11-564C4.6/ENSG00000231345/clean|+	.	+
10	5936474	5937018	10|5936474|5937018|FBXO18/ENSG00000134452/clean|+	.	+
10	62547992	62551651	10|62547992|62551651|CDK1/ENSG00000170312/clean|+	.	+
10	6270181	6271071	10|6270181|6271071|PFKFB3/ENSG00000170525/clean|+	.	+
10	6270181	6273225	10|6270181|6273225|PFKFB3/ENSG00000170525/clean|+	.	+
10	70190417	70191618	10|70190417|70191618|DNA2/ENSG00000138346/clean|-	.	-
10	71926578	71927177	10|71926578|71927177|SAR1A/ENSG00000079332/clean|-	.	-
10	74291448	74292752	10|74291448|74292752|MICU1/ENSG00000107745/clean|-	.	-
10	74882067	74883971	10|74882067|74883971|NUDT13/ENSG00000166321/clean|+	.	+
10	74882067	74884875	10|74882067|74884875|NUDT13/ENSG00000166321/clean|+	.	+
10	75184530	75184855	10|75184530|75184855|MSS51/ENSG00000166343/clean|-	.	-
10	75186135	75186364	10|75186135|75186364|MSS51/ENSG00000166343/clean|-	.	-
10	75475938	75477772	10|75475938|75477772|BMS1P4/ENSG00000242338/clean|-	.	-
10	75477923	75478917	10|75477923|75478917|BMS1P4/ENSG00000242338/clean|-	.	-
10	75532799	75532947	10|75532799|75532947|FUT11/ENSG00000196968/clean|+	.	+
10	75532799	75532951	10|75532799|75532951|FUT11/ENSG00000196968/clean|+	.	+
10	7842015	7844247	10|7842015|7844247|ATP5C1/ENSG00000165629/clean|+	.	+
10	81846014	81850135	10|81846014|81850135|TMEM254/ENSG00000133678/clean|+	.	+
10	89504988	89505588	10|89504988|89505588|PAPSS2/ENSG00000198682/clean|+	.	+
10	90641893	90642218	10|90641893|90642218|STAMBPL1/ENSG00000138134/clean|+	.	+
10	90642379	90653627	10|90642379|90653627|STAMBPL1/ENSG00000138134/clean|+	.	+
10	91385610	91385949	10|91385610|91385949|PANK1/ENSG00000152782/clean|-	.	-
10	91386006	91386293	10|91386006|91386293|PANK1/ENSG00000152782/clean|-	.	-
10	95418924	95421815	10|95418924|95421815|PDE6C/ENSG00000095464/clean|+	.	+
10	96336466	96336838	10|96336466|96336838|HELLS/ENSG00000119969/clean|+	.	+
10	96361368	96367666	10|96361368|96367666|HELLS/ENSG00000119969/clean|+	.	+
10	96367783	96369609	10|96367783|96369609|HELLS/ENSG00000119969/clean|+	.	+
10	97915133	97915680	10|97915133|97915680|ZNF518A/ENSG00000177853/clean|+	.	+
10	97915155	97915680	10|97915155|97915680|ZNF518A/ENSG00000177853/clean|+	.	+
10	99204012	99204510	10|99204012|99204510|EXOSC1/ENSG00000171311/clean|-	.	-
1	1018367	1019294	1|1018367|1019294|C1orf159/ENSG00000131591/clean|-	.	-
1	10510379	10511433	1|10510379|10511433|CORT/ENSG00000241563/clean|+	.	+
1	110026702	110028678	1|110026702|110028678|ATXN7L2/ENSG00000162650/clean|+	.	+
1	110032328	110032551	1|110032328|110032551|ATXN7L2/ENSG00000162650/clean|+	.	+
1	110037245	110037764	1|110037245|110037764|CYB561D1/ENSG00000174151/clean|+	.	+
1	110158857	110162761	1|110158857|110162761|AMPD2/ENSG00000116337/clean|+	.	+
1	110212193	110213908	1|110212193|110213908|GSTM2/ENSG00000213366/clean|+	.	+
1	110212193	110213935	1|110212193|110213935|GSTM2/ENSG00000213366/clean|+	.	+
11	102960038	102962412	11|102960038|102962412|DCUN1D5/ENSG00000137692/clean|-	.	-
11	10519983	10520791	11|10519983|10520791|AMPD3/ENSG00000133805/clean|+	.	+
11	105866776	105866929	11|105866776|105866929|MSANTD4/ENSG00000170903/clean|-	.	-
11	105867344	105880309	11|105867344|105880309|MSANTD4/ENSG00000170903/clean|-	.	-
1	110591860	110592081	1|110591860|110592081|STRIP1/ENSG00000143093/clean|+	.	+
1	110768800	110774842	1|110768800|110774842|KCNC4/ENSG00000116396/clean|+	.	+
1	110768800	110775470	1|110768800|110775470|KCNC4/ENSG00000116396/clean|+	.	+
11	108094863	108095510	11|108094863|108095510|ATM/ENSG00000149311/clean|+	.	+
11	10876628	10877690	11|10876628|10877690|ZBED5/ENSG00000236287/clean|-	.	-
11	10876633	10877690	11|10876633|10877690|ZBED5/ENSG00000236287/clean|-	.	-
11	10876665	10877690	11|10876665|10877690|ZBED5/ENSG00000236287/clean|-	.	-
11	10877430	10877690	11|10877430|10877690|ZBED5/ENSG00000236287/clean|-	.	-
11	10877804	10878769	11|10877804|10878769|ZBED5/ENSG00000236287/clean|-	.	-
1	110884890	110888160	1|110884890|110888160|RBM15/ENSG00000162775/clean|+	.	+
1	110884890	110888929	1|110884890|110888929|RBM15/ENSG00000162775/clean|+	.	+
1	110888271	110888929	1|110888271|110888929|RBM15/ENSG00000162775/clean|+	.	+
1	110906535	110918079	1|110906535|110918079|SLC16A4/ENSG00000168679/clean|-	.	-
11	111234159	111234557	11|111234159|111234557|POU2AF1/ENSG00000110777/clean|-	.	-
1	111686167	111690268	1|111686167|111690268|CEPT1/ENSG00000134255/clean|+	.	+
11	117162529	117163769	11|117162529|117163769|BACE1/ENSG00000186318/clean|-	.	-
11	117163904	117164586	11|117163904|117164586|BACE1/ENSG00000186318/clean|-	.	-
11	119001664	119002244	11|119001664|119002244|HINFP/ENSG00000172273/clean|+	.	+
11	119053054	119053826	11|119053054|119053826|NLRX1/ENSG00000160703/clean|+	.	+
11	123601631	123610835	11|123601631|123610835|ZNF202/ENSG00000166261/clean|-	.	-
11	123609618	123610824	11|123609618|123610824|ZNF202/ENSG00000166261/clean|-	.	-
11	123610251	123610824	11|123610251|123610824|ZNF202/ENSG00000166261/clean|-	.	-
11	124493129	124494826	11|124493129|124494826|TBRG1/ENSG00000154144/clean|+	.	+
11	124493129	124496799	11|124493129|124496799|TBRG1/ENSG00000154144/clean|+	.	+
11	124494897	124495566	11|124494897|124495566|TBRG1/ENSG00000154144/clean|+	.	+
11	124495799	124496368	11|124495799|124496368|TBRG1/ENSG00000154144/clean|+	.	+
11	124495799	124496588	11|124495799|124496588|TBRG1/ENSG00000154144/clean|+	.	+
11	124495799	124496799	11|124495799|124496799|TBRG1/ENSG00000154144/clean|+	.	+
11	124496505	124496799	11|124496505|124496799|TBRG1/ENSG00000154144/clean|+	.	+
11	124496647	124496799	11|124496647|124496799|TBRG1/ENSG00000154144/clean|+	.	+
11	126075414	126079500	11|126075414|126079500|RPUSD4/ENSG00000165526/clean|-	.	-
11	129763047	129763187	11|129763047|129763187|NFRKB/ENSG00000170322/clean|-	.	-
11	129763047	129763858	11|129763047|129763858|NFRKB/ENSG00000170322/clean|-	.	-
11	13376557	13376772	11|13376557|13376772|ARNTL/ENSG00000133794/clean|+	.	+
1	114223958	114224833	1|114223958|114224833|MAGI3/ENSG00000081026/clean|+	.	+
1	114223958	114225518	1|114223958|114225518|MAGI3/ENSG00000081026/clean|+	.	+
1	114224924	114225518	1|114224924|114225518|MAGI3/ENSG00000081026/clean|+	.	+
1	115282346	115292594	1|115282346|115292594|CSDE1/ENSG00000009307/clean|-	.	-
1	11718421	11718589	1|11718421|11718589|FBXO44/ENSG00000132879/clean|+	.	+
1	11718450	11718589	1|11718450|11718589|FBXO44/ENSG00000132879/clean|+	.	+
1	117655075	117655980	1|117655075|117655980|TRIM45/ENSG00000134253/clean|-	.	-
1	117656107	117658196	1|117656107|117658196|TRIM45/ENSG00000134253/clean|-	.	-
11	18416433	18418026	11|18416433|18418026|LDHA/ENSG00000134333/clean|+	.	+
11	18425335	18428785	11|18425335|18428785|LDHA/ENSG00000134333/clean|+	.	+
11	19799528	19799894	11|19799528|19799894|NAV2/ENSG00000166833/clean|+	.	+
11	28145469	28147056	11|28145469|28147056|METTL15/ENSG00000169519/clean|+	.	+
1	1289009	1289227	1|1289009|1289227|MXRA8/ENSG00000162576/clean|-	.	-
1	1289308	1289409	1|1289308|1289409|MXRA8/ENSG00000162576/clean|-	.	-
1	1289326	1289409	1|1289326|1289409|MXRA8/ENSG00000162576/clean|-	.	-
1	1289612	1289733	1|1289612|1289733|MXRA8/ENSG00000162576/clean|-	.	-
11	290600	290657	11|290600|290657|ATHL1/ENSG00000142102/clean|+	.	+
11	291113	291975	11|291113|291975|ATHL1/ENSG00000142102/clean|+	.	+
1	1292084	1293835	1|1292084|1293835|MXRA8/ENSG00000162576/clean|-	.	-
11	292983	293067	11|292983|293067|ATHL1/ENSG00000142102/clean|+	.	+
11	3003029	3013458	11|3003029|3013458|NAP1L4/ENSG00000205531/clean|-	.	-
11	31429090	31429656	11|31429090|31429656|DNAJC24/ENSG00000170946/clean|+	.	+
1	1323890	1324005	1|1323890|1324005|CCNL2/ENSG00000221978/clean|-	.	-
11	32605832	32608479	11|32605832|32608479|EIF3M/ENSG00000149100/clean|+	.	+
11	33720060	33731751	11|33720060|33731751|CD59/ENSG00000085063/clean|-	.	-
11	3382018	3382972	11|3382018|3382972|ZNF195/ENSG00000005801/clean|-	.	-
11	3383119	3383205	11|3383119|3383205|ZNF195/ENSG00000005801/clean|-	.	-
11	3383119	3383762	11|3383119|3383762|ZNF195/ENSG00000005801/clean|-	.	-
11	34127621	34128599	11|34127621|34128599|NAT10/ENSG00000135372/clean|+	.	+
11	34180933	34181452	11|34180933|34181452|ABTB2/ENSG00000166016/clean|-	.	-
11	35219340	35219415	11|35219340|35219415|CD44/ENSG00000026508/clean|+	.	+
11	35219793	35222085	11|35219793|35222085|CD44/ENSG00000026508/clean|+	.	+
11	35219793	35222628	11|35219793|35222628|CD44/ENSG00000026508/clean|+	.	+
11	35222742	35223214	11|35222742|35223214|CD44/ENSG00000026508/clean|+	.	+
11	35222742	35223217	11|35222742|35223217|CD44/ENSG00000026508/clean|+	.	+
11	3697929	3700669	11|3697929|3700669|NUP98/ENSG00000110713/clean|-	.	-
11	4110032	4110113	11|4110032|4110113|STIM1/ENSG00000167323/clean|+	.	+
1	1412730	1414023	1|1412730|1414023|ATAD3B/ENSG00000160072/clean|+	.	+
1	1417994	1420395	1|1417994|1420395|ATAD3B/ENSG00000160072/clean|+	.	+
1	1418042	1418426	1|1418042|1418426|ATAD3B/ENSG00000160072/clean|+	.	+
11	418813	418887	11|418813|418887|ANO9/ENSG00000185101/clean|-	.	-
11	418989	419581	11|418989|419581|ANO9/ENSG00000185101/clean|-	.	-
11	419729	420462	11|419729|420462|ANO9/ENSG00000185101/clean|-	.	-
11	429818	430082	11|429818|430082|ANO9/ENSG00000185101/clean|-	.	-
11	432054	433313	11|432054|433313|ANO9/ENSG00000185101/clean|-	.	-
11	43411883	43416913	11|43411883|43416913|RP11-484D2.4/ENSG00000254577/clean|+	.	+
11	43666005	43666758	11|43666005|43666758|HSD17B12/ENSG00000149084/clean|+	.	+
11	44097142	44098828	11|44097142|44098828|ACCS/ENSG00000110455/clean|+	.	+
11	44097142	44098872	11|44097142|44098872|ACCS/ENSG00000110455/clean|+	.	+
11	44099472	44100233	11|44099472|44100233|ACCS/ENSG00000110455/clean|+	.	+
11	44100334	44101080	11|44100334|44101080|ACCS/ENSG00000110455/clean|+	.	+
11	44105127	44105244	11|44105127|44105244|ACCS/ENSG00000110455/clean|+	.	+
1	144854211	144854517	1|144854211|144854517|PDE4DIP/ENSG00000178104/clean|-	.	-
1	145014313	145015859	1|145014313|145015859|PDE4DIP/ENSG00000178104/clean|-	.	-
1	145016011	145017880	1|145016011|145017880|PDE4DIP/ENSG00000178104/clean|-	.	-
1	145016011	145017907	1|145016011|145017907|PDE4DIP/ENSG00000178104/clean|-	.	-
1	145016011	145021111	1|145016011|145021111|PDE4DIP/ENSG00000178104/clean|-	.	-
1	145100260	145100691	1|145100260|145100691|SEC22B/ENSG00000223380/clean|+	.	+
1	145289906	145290428	1|145289906|145290428|NBPF10/ENSG00000163386/clean|+	.	+
1	145290511	145290780	1|145290511|145290780|NOTCH2NL/ENSG00000213240/clean|+	.	+
1	145592771	145594038	1|145592771|145594038|POLR3C/ENSG00000186141/clean|-	.	-
1	145704343	145706685	1|145704343|145706685|CD160/ENSG00000117281/clean|-	.	-
1	145747253	145748337	1|145747253|145748337|PDZK1/ENSG00000174827/clean|+	.	+
11	46383256	46387793	11|46383256|46387793|DGKZ/ENSG00000149091/clean|+	.	+
11	46385928	46397896	11|46385928|46397896|DGKZ/ENSG00000149091/clean|+	.	+
11	46398762	46399747	11|46398762|46399747|DGKZ/ENSG00000149091/clean|+	.	+
1	146631221	146632375	1|146631221|146632375|PRKAB2/ENSG00000131791/clean|-	.	-
1	146631221	146633290	1|146631221|146633290|PRKAB2/ENSG00000131791/clean|-	.	-
1	146638518	146639345	1|146638518|146639345|PRKAB2/ENSG00000131791/clean|-	.	-
1	146744136	146747068	1|146744136|146747068|CHD1L/ENSG00000131778/clean|+	.	+
11	47283000	47283097	11|47283000|47283097|NR1H3/ENSG00000025434/clean|+	.	+
11	47493654	47493742	11|47493654|47493742|CELF1/ENSG00000149187/clean|-	.	-
11	47688615	47689122	11|47688615|47689122|AGBL2/ENSG00000165923/clean|-	.	-
11	47735698	47735835	11|47735698|47735835|AGBL2/ENSG00000165923/clean|-	.	-
11	47746330	47747288	11|47746330|47747288|FNBP4/ENSG00000109920/clean|-	.	-
1	148556272	148556691	1|148556272|148556691|NBPF15/ENSG00000243452/clean|+	.	+
1	150598164	150602025	1|150598164|150602025|ENSA/ENSG00000143420/clean|-	.	-
1	151235080	151236249	1|151235080|151236249|PSMD4/ENSG00000159352/clean|+	.	+
1	153520966	153521503	1|153520966|153521503|S100A3/ENSG00000188015/clean|-	.	-
1	153520966	153521656	1|153520966|153521656|S100A3/ENSG00000188015/clean|-	.	-
1	153748640	153748993	1|153748640|153748993|SLC27A3/ENSG00000143554/clean|+	.	+
1	153751361	153751589	1|153751361|153751589|SLC27A3/ENSG00000143554/clean|+	.	+
1	153906347	153906610	1|153906347|153906610|DENND4B/ENSG00000198837/clean|-	.	-
1	153914832	153915031	1|153914832|153915031|DENND4B/ENSG00000198837/clean|-	.	-
1	153924080	153930874	1|153924080|153930874|CRTC2/ENSG00000160741/clean|-	.	-
1	154145642	154148603	1|154145642|154148603|TPM3/ENSG00000143549/clean|-	.	-
1	154148665	154155479	1|154148665|154155479|TPM3/ENSG00000143549/clean|-	.	-
1	154920689	154926154	1|154920689|154926154|PBXIP1/ENSG00000163346/clean|-	.	-
1	155033965	155034051	1|155033965|155034051|ADAM15/ENSG00000143537/clean|+	.	+
1	155033965	155034379	1|155033965|155034379|ADAM15/ENSG00000143537/clean|+	.	+
1	1551994	1552457	1|1551994|1552457|MIB2/ENSG00000197530/clean|+	.	+
1	155252631	155253764	1|155252631|155253764|HCN3/ENSG00000143630/clean|+	.	+
1	155886528	155887289	1|155886528|155887289|KIAA0907/ENSG00000132680/clean|-	.	-
1	1561033	1562029	1|1561033|1562029|MIB2/ENSG00000197530/clean|+	.	+
1	1563559	1563652	1|1563559|1563652|MIB2/ENSG00000197530/clean|+	.	+
1	1564102	1564413	1|1564102|1564413|MIB2/ENSG00000197530/clean|+	.	+
1	1564102	1564512	1|1564102|1564512|MIB2/ENSG00000197530/clean|+	.	+
1	156437448	156437784	1|156437448|156437784|MEF2D/ENSG00000116604/clean|-	.	-
1	156531793	156532378	1|156531793|156532378|IQGAP3/ENSG00000183856/clean|-	.	-
11	5687319	5687488	11|5687319|5687488|TRIM5/ENSG00000132256/clean|-	.	-
11	5687323	5691163	11|5687323|5691163|TRIM5/ENSG00000132256/clean|-	.	-
11	57194223	57194358	11|57194223|57194358|SLC43A3/ENSG00000134802/clean|-	.	-
11	57310814	57311096	11|57310814|57311096|SMTNL1/ENSG00000214872/clean|+	.	+
11	57310847	57311096	11|57310847|57311096|SMTNL1/ENSG00000214872/clean|+	.	+
11	57311229	57311341	11|57311229|57311341|SMTNL1/ENSG00000214872/clean|+	.	+
11	57311393	57313353	11|57311393|57313353|SMTNL1/ENSG00000214872/clean|+	.	+
11	57313509	57313705	11|57313509|57313705|SMTNL1/ENSG00000214872/clean|+	.	+
11	58390339	58391506	11|58390339|58391506|CNTF/ENSG00000242689/clean|+	.	+
11	58913329	58916176	11|58913329|58916176|FAM111A/ENSG00000166801/clean|+	.	+
11	58913329	58916269	11|58913329|58916269|FAM111A/ENSG00000166801/clean|+	.	+
11	58913329	58916308	11|58913329|58916308|FAM111A/ENSG00000166801/clean|+	.	+
1	1601175	1601536	1|1601175|1601536|SLC35E2B/ENSG00000189339/clean|-	.	-
11	60229958	60234470	11|60229958|60234470|MS4A1/ENSG00000156738/clean|+	.	+
11	60658262	60668781	11|60658262|60668781|PRPF19/ENSG00000110107/clean|-	.	-
11	60772082	60774045	11|60772082|60774045|CD6/ENSG00000013725/clean|+	.	+
1	161009799	161009991	1|161009799|161009991|USF1/ENSG00000158773/clean|-	.	-
1	161010113	161010365	1|161010113|161010365|USF1/ENSG00000158773/clean|-	.	-
1	161010120	161010365	1|161010120|161010365|USF1/ENSG00000158773/clean|-	.	-
11	61036490	61039146	11|61036490|61039146|VWCE/ENSG00000167992/clean|-	.	-
1	161134402	161134624	1|161134402|161134624|USP21/ENSG00000143258/clean|+	.	+
11	61252873	61253270	11|61252873|61253270|PPP1R32/ENSG00000162148/clean|+	.	+
11	61253383	61253815	11|61253383|61253815|PPP1R32/ENSG00000162148/clean|+	.	+
11	61257418	61257972	11|61257418|61257972|PPP1R32/ENSG00000162148/clean|+	.	+
11	61258056	61258285	11|61258056|61258285|PPP1R32/ENSG00000162148/clean|+	.	+
1	161275767	161275897	1|161275767|161275897|MPZ/ENSG00000158887/clean|-	.	-
11	61717899	61719242	11|61717899|61719242|BEST1/ENSG00000167995/clean|+	.	+
11	62370361	62370620	11|62370361|62370620|EML3/ENSG00000149499/clean|-	.	-
11	62573346	62573662	11|62573346|62573662|NXF1/ENSG00000162231/clean|-	.	-
11	62607178	62609040	11|62607178|62609040|WDR74/ENSG00000133316/clean|-	.	-
11	62607339	62607549	11|62607339|62607549|WDR74/ENSG00000133316/clean|-	.	-
11	63713407	63714422	11|63713407|63714422|NAA40/ENSG00000110583/clean|+	.	+
11	64053606	64053981	11|64053606|64053981|GPR137/ENSG00000173264/clean|+	.	+
11	64055418	64055536	11|64055418|64055536|GPR137/ENSG00000173264/clean|+	.	+
11	6498498	6498947	11|6498498|6498947|ARFIP2/ENSG00000132254/clean|-	.	-
11	65148103	65149345	11|65148103|65149345|SLC25A45/ENSG00000162241/clean|-	.	-
11	6518561	6518814	11|6518561|6518814|DNHD1/ENSG00000179532/clean|+	.	+
11	65222802	65222907	11|65222802|65222907|AP000769.1/ENSG00000173727/clean|+	.	+
11	65319035	65319442	11|65319035|65319442|LTBP3/ENSG00000168056/clean|-	.	-
11	65375905	65381480	11|65375905|65381480|MAP3K11/ENSG00000173327/clean|-	.	-
11	65405653	65406606	11|65405653|65406606|SIPA1/ENSG00000213445/clean|+	.	+
11	65406722	65408301	11|65406722|65408301|SIPA1/ENSG00000213445/clean|+	.	+
11	65407492	65408301	11|65407492|65408301|SIPA1/ENSG00000213445/clean|+	.	+
11	65407766	65408271	11|65407766|65408271|SIPA1/ENSG00000213445/clean|+	.	+
1	16542556	16542963	1|16542556|16542963|ANO7P1/ENSG00000237276/clean|-	.	-
11	6555403	6559612	11|6555403|6559612|DNHD1/ENSG00000179532/clean|+	.	+
11	6560040	6560448	11|6560040|6560448|DNHD1/ENSG00000179532/clean|+	.	+
11	6560543	6561105	11|6560543|6561105|DNHD1/ENSG00000179532/clean|+	.	+
11	6561313	6565350	11|6561313|6565350|DNHD1/ENSG00000179532/clean|+	.	+
11	6565476	6565803	11|6565476|6565803|DNHD1/ENSG00000179532/clean|+	.	+
11	6565901	6566021	11|6565901|6566021|DNHD1/ENSG00000179532/clean|+	.	+
11	6568896	6569092	11|6568896|6569092|DNHD1/ENSG00000179532/clean|+	.	+
11	6579527	6579714	11|6579527|6579714|DNHD1/ENSG00000179532/clean|+	.	+
11	65819074	65819363	11|65819074|65819363|SF3B2/ENSG00000087365/clean|+	.	+
11	6584794	6584922	11|6584794|6584922|DNHD1/ENSG00000179532/clean|+	.	+
11	6587221	6587470	11|6587221|6587470|DNHD1/ENSG00000179532/clean|+	.	+
11	6587623	6587816	11|6587623|6587816|DNHD1/ENSG00000179532/clean|+	.	+
11	6587995	6588124	11|6587995|6588124|DNHD1/ENSG00000179532/clean|+	.	+
11	6587995	6588154	11|6587995|6588154|DNHD1/ENSG00000179532/clean|+	.	+
11	6591330	6591476	11|6591330|6591476|DNHD1/ENSG00000179532/clean|+	.	+
11	6591626	6591847	11|6591626|6591847|DNHD1/ENSG00000179532/clean|+	.	+
11	6592653	6592865	11|6592653|6592865|DNHD1/ENSG00000179532/clean|+	.	+
11	66366724	66366929	11|66366724|66366929|CCS/ENSG00000173992/clean|+	.	+
11	66385021	66385966	11|66385021|66385966|RBM14/ENSG00000239306/clean|+	.	+
11	66386975	66388316	11|66386975|66388316|RBM14/ENSG00000239306/clean|+	.	+
11	66571655	66581326	11|66571655|66581326|C11orf80/ENSG00000173715/clean|+	.	+
11	67057917	67058946	11|67057917|67058946|ANKRD13D/ENSG00000172932/clean|+	.	+
11	67066595	67067000	11|67066595|67067000|ANKRD13D/ENSG00000172932/clean|+	.	+
11	67120273	67120458	11|67120273|67120458|AP003419.11/ENSG00000256514/clean|-	.	-
11	67120548	67120773	11|67120548|67120773|POLD4/ENSG00000175482/clean|-	.	-
11	67159702	67160124	11|67159702|67160124|RAD9A/ENSG00000172613/clean|+	.	+
11	67209333	67209436	11|67209333|67209436|CORO1B/ENSG00000172725/clean|-	.	-
11	67209559	67209898	11|67209559|67209898|CORO1B/ENSG00000172725/clean|-	.	-
11	67210101	67210874	11|67210101|67210874|CORO1B/ENSG00000172725/clean|-	.	-
11	67232738	67234635	11|67232738|67234635|TMEM134/ENSG00000172663/clean|-	.	-
1	167603043	167607626	1|167603043|167607626|RCSD1/ENSG00000198771/clean|+	.	+
1	167607679	167609647	1|167607679|167609647|RCSD1/ENSG00000198771/clean|+	.	+
1	167609711	167609807	1|167609711|167609807|RCSD1/ENSG00000198771/clean|+	.	+
1	167609949	167610627	1|167609949|167610627|RCSD1/ENSG00000198771/clean|+	.	+
11	67849987	67857287	11|67849987|67857287|CHKA/ENSG00000110721/clean|-	.	-
11	68696825	68697790	11|68696825|68697790|IGHMBP2/ENSG00000132740/clean|+	.	+
1	1690682	1691172	1|1690682|1691172|NADK/ENSG00000008130/clean|-	.	-
11	69488089	69489957	11|69488089|69489957|ORAOV1/ENSG00000149716/clean|-	.	-
11	6964446	6964776	11|6964446|6964776|ZNF215/ENSG00000149054/clean|+	.	+
1	1711468	1711720	1|1711468|1711720|NADK/ENSG00000008130/clean|-	.	-
11	71171259	71171767	11|71171259|71171767|NADSYN1/ENSG00000172890/clean|+	.	+
11	71214787	71215111	11|71214787|71215111|NADSYN1/ENSG00000172890/clean|+	.	+
11	72532786	72533088	11|72532786|72533088|ATG16L2/ENSG00000168010/clean|+	.	+
1	17277617	17279796	1|17277617|17279796|CROCC/ENSG00000058453/clean|+	.	+
11	73074878	73075216	11|73074878|73075216|ARHGEF17/ENSG00000110237/clean|+	.	+
11	73075645	73076434	11|73075645|73076434|ARHGEF17/ENSG00000110237/clean|+	.	+
11	73095461	73095580	11|73095461|73095580|RELT/ENSG00000054967/clean|+	.	+
11	73689879	73690980	11|73689879|73690980|UCP2/ENSG00000175567/clean|-	.	-
1	174927310	174938413	1|174927310|174938413|RABGAP1L/ENSG00000152061/clean|+	.	+
1	174934122	174938413	1|174934122|174938413|RABGAP1L/ENSG00000152061/clean|+	.	+
11	75112749	75113423	11|75112749|75113423|RPS3/ENSG00000149273/clean|+	.	+
11	75112769	75113423	11|75112769|75113423|RPS3/ENSG00000149273/clean|+	.	+
11	75161028	75161437	11|75161028|75161437|GDPD5/ENSG00000158555/clean|-	.	-
11	75162278	75162377	11|75162278|75162377|GDPD5/ENSG00000158555/clean|-	.	-
11	75164015	75166248	11|75164015|75166248|GDPD5/ENSG00000158555/clean|-	.	-
11	76093337	76106017	11|76093337|76106017|RP11-111M22.2/ENSG00000179240/clean|+	.	+
11	76255866	76256840	11|76255866|76256840|C11orf30/ENSG00000158636/clean|+	.	+
11	7674431	7676663	11|7674431|7676663|PPFIBP2/ENSG00000166387/clean|+	.	+
11	770903	770992	11|770903|770992|PDDC1/ENSG00000177225/clean|-	.	-
11	771212	771332	11|771212|771332|PDDC1/ENSG00000177225/clean|-	.	-
11	77846393	77848287	11|77846393|77848287|ALG8/ENSG00000159063/clean|-	.	-
1	178512020	178514009	1|178512020|178514009|C1orf220/ENSG00000213057/clean|+	.	+
1	178512020	178514347	1|178512020|178514347|C1ORF220/ENSG00000184909/clean|+	.	+
1	178514163	178514347	1|178514163|178514347|C1orf220/ENSG00000213057/clean|+	.	+
1	178515038	178516228	1|178515038|178516228|C1ORF220/ENSG00000184909/clean|+	.	+
1	180882429	180882969	1|180882429|180882969|KIAA1614/ENSG00000135835/clean|+	.	+
11	8148351	8149765	11|8148351|8149765|RIC3/ENSG00000166405/clean|-	.	-
1	181745364	181748578	1|181745364|181748578|CACNA1E/ENSG00000198216/clean|+	.	+
1	181745364	181750562	1|181745364|181750562|CACNA1E/ENSG00000198216/clean|+	.	+
1	181748675	181752814	1|181748675|181752814|CACNA1E/ENSG00000198216/clean|+	.	+
1	181750659	181752814	1|181750659|181752814|CACNA1E/ENSG00000198216/clean|+	.	+
11	82868673	82872368	11|82868673|82872368|PCF11/ENSG00000165494/clean|+	.	+
11	8496363	8502080	11|8496363|8502080|STK33/ENSG00000130413/clean|-	.	-
11	85337797	85338261	11|85337797|85338261|DLG2/ENSG00000150672/clean|-	.	-
11	8646098	8646259	11|8646098|8646259|TRIM66/ENSG00000166436/clean|-	.	-
11	8676125	8684675	11|8676125|8684675|TRIM66/ENSG00000166436/clean|-	.	-
11	8684795	8693332	11|8684795|8693332|TRIM66/ENSG00000166436/clean|-	.	-
11	89916176	89924725	11|89916176|89924725|NAALAD2/ENSG00000077616/clean|+	.	+
11	9309353	9309988	11|9309353|9309988|TMEM41B/ENSG00000166471/clean|-	.	-
11	95521727	95522032	11|95521727|95522032|FAM76B/ENSG00000077458/clean|-	.	-
11	96117925	96119100	11|96117925|96119100|CCDC82/ENSG00000149231/clean|-	.	-
11	96120777	96121858	11|96120777|96121858|CCDC82/ENSG00000149231/clean|-	.	-
1	197094085	197094175	1|197094085|197094175|ASPM/ENSG00000066279/clean|-	.	-
1	200587966	200589538	1|200587966|200589538|KIF14/ENSG00000118193/clean|-	.	-
1	200623678	200623933	1|200623678|200623933|DDX59/ENSG00000118197/clean|-	.	-
1	200623710	200623933	1|200623710|200623933|DDX59/ENSG00000118197/clean|-	.	-
1	201436711	201437472	1|201436711|201437472|PHLDA3/ENSG00000174307/clean|-	.	-
1	201453866	201465403	1|201453866|201465403|CSRP1/ENSG00000159176/clean|-	.	-
1	203015510	203017354	1|203015510|203017354|PPFIA4/ENSG00000143847/clean|+	.	+
1	203018108	203018803	1|203018108|203018803|PPFIA4/ENSG00000143847/clean|+	.	+
1	203018895	203020896	1|203018895|203020896|PPFIA4/ENSG00000143847/clean|+	.	+
1	203044885	203045468	1|203044885|203045468|PPFIA4/ENSG00000143847/clean|+	.	+
1	203764903	203765578	1|203764903|203765578|ZC3H11A/ENSG00000058673/clean|+	.	+
1	204501947	204506045	1|204501947|204506045|MDM4/ENSG00000198625/clean|+	.	+
1	205561415	205566907	1|205561415|205566907|MFSD4/ENSG00000174514/clean|+	.	+
1	206240195	206241532	1|206240195|206241532|C1orf186/ENSG00000196533/clean|-	.	-
1	206280970	206284907	1|206280970|206284907|C1orf186/ENSG00000196533/clean|-	.	-
1	206280970	206288104	1|206280970|206288104|C1orf186/ENSG00000196533/clean|-	.	-
1	206285147	206288104	1|206285147|206288104|C1orf186/ENSG00000196533/clean|-	.	-
1	207105147	207105800	1|207105147|207105800|PIGR/ENSG00000162896/clean|-	.	-
1	207989425	207990583	1|207989425|207990583|C1orf132/ENSG00000203709/clean|-	.	-
12	100552981	100553335	12|100552981|100553335|GOLGA2P5/ENSG00000238105/clean|-	.	-
12	100553746	100555379	12|100553746|100555379|GOLGA2P5/ENSG00000238105/clean|-	.	-
12	100555647	100564714	12|100555647|100564714|GOLGA2P5/ENSG00000238105/clean|-	.	-
12	100967563	100972364	12|100967563|100972364|GAS2L3/ENSG00000139354/clean|+	.	+
12	1010819	1013618	12|1010819|1013618|WNK1/ENSG00000060237/clean|+	.	+
12	101797477	101799433	12|101797477|101799433|ARL1/ENSG00000120805/clean|-	.	-
12	104319514	104322110	12|104319514|104322110|RP11-642P15.1/ENSG00000214198/clean|-	.	-
12	104849414	104850693	12|104849414|104850693|CHST11/ENSG00000171310/clean|+	.	+
12	109971363	109971461	12|109971363|109971461|UBE3B/ENSG00000151148/clean|+	.	+
12	10998549	10999643	12|10998549|10999643|PRR4/ENSG00000111215/clean|-	.	-
12	11001693	11001972	12|11001693|11001972|PRR4/ENSG00000111215/clean|-	.	-
12	110934807	110936624	12|110934807|110936624|VPS29/ENSG00000111237/clean|-	.	-
12	110936664	110937261	12|110936664|110937261|VPS29/ENSG00000111237/clean|-	.	-
12	112185529	112186814	12|112185529|112186814|ACAD10/ENSG00000111271/clean|+	.	+
12	112193549	112194015	12|112193549|112194015|ACAD10/ENSG00000111271/clean|+	.	+
12	112193549	112194136	12|112193549|112194136|ACAD10/ENSG00000111271/clean|+	.	+
12	112605721	112607306	12|112605721|112607306|HECTD4/ENSG00000173064/clean|-	.	-
12	113726039	113726562	12|113726039|113726562|TPCN1/ENSG00000186815/clean|+	.	+
12	113729763	113730738	12|113729763|113730738|TPCN1/ENSG00000186815/clean|+	.	+
12	113772640	113772797	12|113772640|113772797|SLC8B1/ENSG00000089060/clean|-	.	-
12	113772643	113772797	12|113772643|113772797|SLC8B1/ENSG00000089060/clean|-	.	-
12	114255991	114261013	12|114255991|114261013|RBM19/ENSG00000122965/clean|-	.	-
1	211538810	211542793	1|211538810|211542793|TRAF5/ENSG00000082512/clean|+	.	+
12	118552217	118554840	12|118552217|118554840|VSIG10/ENSG00000176834/clean|-	.	-
12	118554844	118555453	12|118554844|118555453|VSIG10/ENSG00000176834/clean|-	.	-
12	121088485	121093895	12|121088485|121093895|CABP1/ENSG00000157782/clean|+	.	+
12	121088485	121097680	12|121088485|121097680|CABP1/ENSG00000157782/clean|+	.	+
12	121681932	121682375	12|121681932|121682375|CAMKK2/ENSG00000110931/clean|-	.	-
12	122277744	122277837	12|122277744|122277837|HPD/ENSG00000158104/clean|-	.	-
12	123003598	123005050	12|123003598|123005050|RSRC2/ENSG00000111011/clean|-	.	-
12	123004211	123004687	12|123004211|123004687|RSRC2/ENSG00000111011/clean|-	.	-
12	123004748	123005050	12|123004748|123005050|RSRC2/ENSG00000111011/clean|-	.	-
12	123007453	123010716	12|123007453|123010716|RSRC2/ENSG00000111011/clean|-	.	-
12	123341762	123342648	12|123341762|123342648|HIP1R/ENSG00000130787/clean|+	.	+
12	123344624	123344694	12|123344624|123344694|HIP1R/ENSG00000130787/clean|+	.	+
12	123637172	123638928	12|123637172|123638928|MPHOSPH9/ENSG00000051825/clean|-	.	-
12	123868755	123872988	12|123868755|123872988|SETD8/ENSG00000183955/clean|+	.	+
12	123868755	123873979	12|123868755|123873979|SETD8/ENSG00000183955/clean|+	.	+
12	124092070	124092146	12|124092070|124092146|DDX55/ENSG00000111364/clean|+	.	+
12	125263132	125267228	12|125263132|125267228|SCARB1/ENSG00000073060/clean|-	.	-
12	125263132	125270652	12|125263132|125270652|SCARB1/ENSG00000073060/clean|-	.	-
12	125267357	125270902	12|125267357|125270902|SCARB1/ENSG00000073060/clean|-	.	-
12	125267357	125270986	12|125267357|125270986|SCARB1/ENSG00000073060/clean|-	.	-
12	12938628	12939842	12|12938628|12939842|APOLD1/ENSG00000178878/clean|+	.	+
12	131621559	131622681	12|131621559|131622681|GPR133/ENSG00000111452/clean|+	.	+
12	132328626	132329080	12|132328626|132329080|MMP17/ENSG00000198598/clean|+	.	+
12	132402099	132403041	12|132402099|132403041|ULK1/ENSG00000177169/clean|+	.	+
12	132625565	132625819	12|132625565|132625819|DDX51/ENSG00000185163/clean|-	.	-
12	132626151	132626394	12|132626151|132626394|DDX51/ENSG00000185163/clean|-	.	-
12	133245323	133245396	12|133245323|133245396|POLE/ENSG00000177084/clean|-	.	-
12	133404299	133404393	12|133404299|133404393|GOLGA3/ENSG00000090615/clean|-	.	-
12	133404488	133404912	12|133404488|133404912|GOLGA3/ENSG00000090615/clean|-	.	-
12	133430301	133430828	12|133430301|133430828|CHFR/ENSG00000072609/clean|-	.	-
12	133715835	133721019	12|133715835|133721019|ZNF10/ENSG00000256223/clean|+	.	+
12	22611489	22612425	12|22611489|22612425|C2CD5/ENSG00000111731/clean|-	.	-
12	22611519	22612425	12|22611519|22612425|C2CD5/ENSG00000111731/clean|-	.	-
12	25185135	25185238	12|25185135|25185238|LRMP/ENSG00000118308/clean|+	.	+
12	25185303	25186781	12|25185303|25186781|LRMP/ENSG00000118308/clean|+	.	+
12	25189565	25205168	12|25189565|25205168|LRMP/ENSG00000118308/clean|+	.	+
12	25189620	25190907	12|25189620|25190907|LRMP/ENSG00000118308/clean|+	.	+
1	226050799	226051646	1|226050799|226051646|TMEM63A/ENSG00000196187/clean|-	.	-
1	226054382	226054811	1|226054382|226054811|TMEM63A/ENSG00000196187/clean|-	.	-
12	27183205	27183666	12|27183205|27183666|MED21/ENSG00000152944/clean|+	.	+
12	27641480	27647232	12|27641480|27647232|SMCO2/ENSG00000165935/clean|+	.	+
1	22828177	22828791	1|22828177|22828791|ZBTB40/ENSG00000184677/clean|+	.	+
1	228329530	228333192	1|228329530|228333192|GUK1/ENSG00000143774/clean|+	.	+
1	2290154	2303919	1|2290154|2303919|MORN1/ENSG00000116151/clean|-	.	-
12	2946122	2950007	12|2946122|2950007|ITFG2/ENSG00000111203/clean|+	.	+
1	229742623	229743520	1|229742623|229743520|TAF5L/ENSG00000135801/clean|-	.	-
12	30783891	30784828	12|30783891|30784828|IPO8/ENSG00000133704/clean|-	.	-
1	231403657	231405608	1|231403657|231405608|GNPAT/ENSG00000116906/clean|+	.	+
12	31854925	31862025	12|31854925|31862025|AMN1/ENSG00000151743/clean|-	.	-
12	32138891	32140172	12|32138891|32140172|KIAA1551/ENSG00000174718/clean|+	.	+
12	32490640	32520603	12|32490640|32520603|BICD1/ENSG00000151746/clean|+	.	+
12	32490750	32491719	12|32490750|32491719|BICD1/ENSG00000151746/clean|+	.	+
12	32491913	32520603	12|32491913|32520603|BICD1/ENSG00000151746/clean|+	.	+
1	235493819	235498561	1|235493819|235498561|GGPS1/ENSG00000152904/clean|+	.	+
12	40957362	40959313	12|40957362|40959313|MUC19/ENSG00000205592/clean|+	.	+
12	40959346	40959434	12|40959346|40959434|MUC19/ENSG00000205592/clean|+	.	+
12	40961514	40962808	12|40961514|40962808|MUC19/ENSG00000205592/clean|+	.	+
12	40961635	40962804	12|40961635|40962804|MUC19/ENSG00000205592/clean|+	.	+
12	40961642	40962804	12|40961642|40962804|MUC19/ENSG00000205592/clean|+	.	+
1	24133530	24133643	1|24133530|24133643|HMGCL/ENSG00000117305/clean|-	.	-
12	42836543	42838848	12|42836543|42838848|PPHLN1/ENSG00000134283/clean|+	.	+
12	42836543	42839774	12|42836543|42839774|PPHLN1/ENSG00000134283/clean|+	.	+
12	42836543	42839792	12|42836543|42839792|PPHLN1/ENSG00000134283/clean|+	.	+
12	42836543	42839867	12|42836543|42839867|PPHLN1/ENSG00000134283/clean|+	.	+
1	244214746	244217089	1|244214746|244217089|ZBTB18/ENSG00000179456/clean|+	.	+
1	244817327	244819597	1|244817327|244819597|DESI2/ENSG00000121644/clean|+	.	+
12	45568425	45570023	12|45568425|45570023|PLEKHA8P1/ENSG00000134297/clean|-	.	-
12	46313092	46316245	12|46313092|46316245|SCAF11/ENSG00000139218/clean|-	.	-
12	46662913	46663437	12|46662913|46663437|SLC38A1/ENSG00000111371/clean|-	.	-
12	4671449	4677120	12|4671449|4677120|DYRK4/ENSG00000010219/clean|+	.	+
12	4677214	4682011	12|4677214|4682011|DYRK4/ENSG00000010219/clean|+	.	+
1	247287173	247302017	1|247287173|247302017|ZNF124/ENSG00000196418/clean|-	.	-
1	247302059	247313159	1|247302059|247313159|ZNF124/ENSG00000196418/clean|-	.	-
12	48358097	48359660	12|48358097|48359660|TMEM106C/ENSG00000134291/clean|+	.	+
1	2489907	2490319	1|2489907|2490319|TNFRSF14/ENSG00000157873/clean|+	.	+
1	2489907	2491261	1|2489907|2491261|TNFRSF14/ENSG00000157873/clean|+	.	+
12	49055026	49056342	12|49055026|49056342|KANSL2/ENSG00000139620/clean|-	.	-
1	249150138	249150482	1|249150138|249150482|ZNF692/ENSG00000171163/clean|-	.	-
1	249152264	249152329	1|249152264|249152329|ZNF692/ENSG00000171163/clean|-	.	-
1	2494335	2494586	1|2494335|2494586|TNFRSF14/ENSG00000157873/clean|+	.	+
12	50016517	50024327	12|50016517|50024327|PRPF40B/ENSG00000110844/clean|+	.	+
12	50017376	50024327	12|50017376|50024327|PRPF40B/ENSG00000110844/clean|+	.	+
12	50017953	50025183	12|50017953|50025183|PRPF40B/ENSG00000110844/clean|+	.	+
12	50024408	50025183	12|50024408|50025183|PRPF40B/ENSG00000110844/clean|+	.	+
12	50025327	50025642	12|50025327|50025642|PRPF40B/ENSG00000110844/clean|+	.	+
12	50025708	50026378	12|50025708|50026378|PRPF40B/ENSG00000110844/clean|+	.	+
12	50026406	50026637	12|50026406|50026637|PRPF40B/ENSG00000110844/clean|+	.	+
12	50482073	50482307	12|50482073|50482307|SMARCD1/ENSG00000066117/clean|+	.	+
12	50497874	50498356	12|50497874|50498356|GPD1/ENSG00000167588/clean|+	.	+
12	50498241	50498356	12|50498241|50498356|GPD1/ENSG00000167588/clean|+	.	+
12	50498534	50499330	12|50498534|50499330|GPD1/ENSG00000167588/clean|+	.	+
12	50498534	50499399	12|50498534|50499399|GPD1/ENSG00000167588/clean|+	.	+
12	50499471	50500070	12|50499471|50500070|GPD1/ENSG00000167588/clean|+	.	+
12	50499471	50500587	12|50499471|50500587|GPD1/ENSG00000167588/clean|+	.	+
12	51442154	51442816	12|51442154|51442816|LETMD1/ENSG00000050426/clean|+	.	+
12	51442261	51442795	12|51442261|51442795|LETMD1/ENSG00000050426/clean|+	.	+
12	51442261	51442816	12|51442261|51442816|LETMD1/ENSG00000050426/clean|+	.	+
12	51591806	51592332	12|51591806|51592332|POU6F1/ENSG00000184271/clean|-	.	-
12	51593651	51597955	12|51593651|51597955|POU6F1/ENSG00000184271/clean|-	.	-
12	52435713	52437585	12|52435713|52437585|NR4A1/ENSG00000123358/clean|+	.	+
12	53564286	53564960	12|53564286|53564960|CSAD/ENSG00000139631/clean|-	.	-
12	53564286	53565109	12|53564286|53565109|CSAD/ENSG00000139631/clean|-	.	-
12	53567283	53572881	12|53567283|53572881|CSAD/ENSG00000139631/clean|-	.	-
12	53567554	53572885	12|53567554|53572885|CSAD/ENSG00000139631/clean|-	.	-
12	53567554	53573404	12|53567554|53573404|CSAD/ENSG00000139631/clean|-	.	-
12	53880031	53880222	12|53880031|53880222|MAP3K12/ENSG00000139625/clean|-	.	-
12	53880406	53880730	12|53880406|53880730|MAP3K12/ENSG00000139625/clean|-	.	-
12	54107684	54107916	12|54107684|54107916|CALCOCO1/ENSG00000012822/clean|-	.	-
12	54580795	54582298	12|54580795|54582298|SMUG1/ENSG00000123415/clean|-	.	-
12	54581624	54582298	12|54581624|54582298|SMUG1/ENSG00000123415/clean|-	.	-
12	54581689	54582294	12|54581689|54582294|SMUG1/ENSG00000123415/clean|-	.	-
12	54581689	54582298	12|54581689|54582298|SMUG1/ENSG00000123415/clean|-	.	-
12	54581689	54582460	12|54581689|54582460|SMUG1/ENSG00000123415/clean|-	.	-
12	54581689	54582504	12|54581689|54582504|SMUG1/ENSG00000123415/clean|-	.	-
12	54676380	54677610	12|54676380|54677610|HNRNPA1/ENSG00000135486/clean|+	.	+
1	25570967	25571669	1|25570967|25571669|C1orf63/ENSG00000117616/clean|-	.	-
1	25570989	25571640	1|25570989|25571640|C1orf63/ENSG00000117616/clean|-	.	-
12	56373258	56379383	12|56373258|56379383|RAB5B/ENSG00000111540/clean|+	.	+
12	56716542	56716845	12|56716542|56716845|PAN2/ENSG00000135473/clean|-	.	-
12	56871880	56871966	12|56871880|56871966|GLS2/ENSG00000135423/clean|-	.	-
12	56872046	56872835	12|56872046|56872835|GLS2/ENSG00000135423/clean|-	.	-
12	56872046	56873563	12|56872046|56873563|GLS2/ENSG00000135423/clean|-	.	-
12	56872965	56873563	12|56872965|56873563|GLS2/ENSG00000135423/clean|-	.	-
12	57037687	57038567	12|57037687|57038567|ATP5B/ENSG00000110955/clean|-	.	-
12	57457968	57458428	12|57457968|57458428|TMEM194A/ENSG00000166881/clean|-	.	-
12	57463089	57464456	12|57463089|57464456|TMEM194A/ENSG00000166881/clean|-	.	-
12	57643091	57644775	12|57643091|57644775|STAC3/ENSG00000185482/clean|-	.	-
12	57643420	57644775	12|57643420|57644775|R3HDM2/ENSG00000179912/clean|-	.	-
12	57643513	57644775	12|57643513|57644775|STAC3/ENSG00000185482/clean|-	.	-
12	57936649	57936728	12|57936649|57936728|DCTN2/ENSG00000175203/clean|-	.	-
12	57937663	57937918	12|57937663|57937918|DCTN2/ENSG00000175203/clean|-	.	-
12	58217740	58223326	12|58217740|58223326|CTDSP2/ENSG00000175215/clean|-	.	-
12	64581432	64587626	12|64581432|64587626|C12orf66/ENSG00000174206/clean|-	.	-
12	6749688	6752704	12|6749688|6752704|ACRBP/ENSG00000111644/clean|-	.	-
12	6752837	6753302	12|6752837|6753302|ACRBP/ENSG00000111644/clean|-	.	-
12	6804817	6805608	12|6804817|6805608|PIANP/ENSG00000139200/clean|-	.	-
12	6805690	6806452	12|6805690|6806452|PIANP/ENSG00000139200/clean|-	.	-
12	68710033	68710360	12|68710033|68710360|MDM1/ENSG00000111554/clean|-	.	-
12	69004808	69018450	12|69004808|69018450|RAP1B/ENSG00000127314/clean|+	.	+
12	69004815	69045798	12|69004815|69045798|RAP1B/ENSG00000127314/clean|+	.	+
12	69015271	69018450	12|69015271|69018450|RAP1B/ENSG00000127314/clean|+	.	+
12	7055902	7060626	12|7055902|7060626|PTPN6/ENSG00000111679/clean|+	.	+
12	7055902	7061074	12|7055902|7061074|PTPN6/ENSG00000111679/clean|+	.	+
12	72004345	72004474	12|72004345|72004474|ZFC3H1/ENSG00000133858/clean|-	.	-
12	7249759	7252281	12|7249759|7252281|C1RL/ENSG00000139178/clean|-	.	-
12	7249759	7254493	12|7249759|7254493|C1RL/ENSG00000139178/clean|-	.	-
12	7252403	7252496	12|7252403|7252496|C1RL/ENSG00000139178/clean|-	.	-
12	7252609	7254599	12|7252609|7254599|C1RL/ENSG00000139178/clean|-	.	-
12	7280308	7280835	12|7280308|7280835|RBP5/ENSG00000139194/clean|-	.	-
12	76741567	76741941	12|76741567|76741941|BBS10/ENSG00000179941/clean|-	.	-
12	77222272	77235763	12|77222272|77235763|ZDHHC17/ENSG00000186908/clean|+	.	+
12	77236761	77239488	12|77236761|77239488|ZDHHC17/ENSG00000186908/clean|+	.	+
12	77238727	77239488	12|77238727|77239488|ZDHHC17/ENSG00000186908/clean|+	.	+
1	27930005	27930670	1|27930005|27930670|AHDC1/ENSG00000126705/clean|-	.	-
12	8244446	8245271	12|8244446|8245271|NECAP1/ENSG00000089818/clean|+	.	+
12	8378610	8378867	12|8378610|8378867|FAM90A1/ENSG00000171847/clean|-	.	-
12	8757488	8757810	12|8757488|8757810|AICDA/ENSG00000111732/clean|-	.	-
12	8757518	8757810	12|8757518|8757810|AICDA/ENSG00000111732/clean|-	.	-
1	29065712	29066814	1|29065712|29066814|YTHDF2/ENSG00000198492/clean|+	.	+
12	92384138	92387145	12|92384138|92387145|C12orf79/ENSG00000257242/clean|-	.	-
12	92387052	92387145	12|92387052|92387145|C12orf79/ENSG00000257242/clean|-	.	-
12	92534946	92536382	12|92534946|92536382|C12orf79/ENSG00000257242/clean|-	.	-
12	94794757	94796945	12|94794757|94796945|CCDC41/ENSG00000173588/clean|-	.	-
12	94795057	94796026	12|94795057|94796026|CCDC41/ENSG00000173588/clean|-	.	-
1	29492576	29493240	1|29492576|29493240|SRSF4/ENSG00000116350/clean|-	.	-
1	29493424	29495014	1|29493424|29495014|SRSF4/ENSG00000116350/clean|-	.	-
12	95451654	95452085	12|95451654|95452085|NR2C1/ENSG00000120798/clean|-	.	-
12	95451654	95452123	12|95451654|95452123|NR2C1/ENSG00000120798/clean|-	.	-
12	97023982	97024328	12|97023982|97024328|C12orf55/ENSG00000188596/clean|+	.	+
12	9869372	9871236	12|9869372|9871236|CLECL1/ENSG00000184293/clean|-	.	-
12	9869372	9875239	12|9869372|9875239|CLECL1/ENSG00000184293/clean|-	.	-
12	9871370	9875239	12|9871370|9875239|CLECL1/ENSG00000184293/clean|-	.	-
13	103453085	103457656	13|103453085|103457656|BIVM/ENSG00000134897/clean|+	.	+
13	107209479	107211779	13|107209479|107211779|ARGLU1/ENSG00000134884/clean|-	.	-
13	107209964	107211779	13|107209964|107211779|ARGLU1/ENSG00000134884/clean|-	.	-
13	111532459	111535899	13|111532459|111535899|ANKRD10/ENSG00000088448/clean|-	.	-
13	111532459	111536044	13|111532459|111536044|ANKRD10/ENSG00000088448/clean|-	.	-
13	111545610	111546455	13|111545610|111546455|ANKRD10/ENSG00000088448/clean|-	.	-
13	111545610	111552876	13|111545610|111552876|ANKRD10/ENSG00000088448/clean|-	.	-
13	111545610	111558379	13|111545610|111558379|ANKRD10/ENSG00000088448/clean|-	.	-
13	111546549	111546631	13|111546549|111546631|ANKRD10/ENSG00000088448/clean|-	.	-
13	111546549	111558379	13|111546549|111558379|ANKRD10/ENSG00000088448/clean|-	.	-
13	111546740	111558379	13|111546740|111558379|ANKRD10/ENSG00000088448/clean|-	.	-
13	111553041	111558379	13|111553041|111558379|ANKRD10/ENSG00000088448/clean|-	.	-
13	111555886	111558379	13|111555886|111558379|ANKRD10/ENSG00000088448/clean|-	.	-
13	111933024	111935485	13|111933024|111935485|ARHGEF7/ENSG00000102606/clean|+	.	+
13	113200179	113201933	13|113200179|113201933|TUBGCP3/ENSG00000126216/clean|-	.	-
13	113532617	113536126	13|113532617|113536126|ATP11A/ENSG00000068650/clean|+	.	+
13	113532617	113536189	13|113532617|113536189|ATP11A/ENSG00000068650/clean|+	.	+
13	113534963	113536189	13|113534963|113536189|ATP11A/ENSG00000068650/clean|+	.	+
13	113850539	113851332	13|113850539|113851332|PCID2/ENSG00000126226/clean|-	.	-
13	114138511	114143404	13|114138511|114143404|DCUN1D2/ENSG00000150401/clean|-	.	-
13	114549562	114549938	13|114549562|114549938|GAS6/ENSG00000183087/clean|-	.	-
13	114549562	114550998	13|114549562|114550998|GAS6/ENSG00000183087/clean|-	.	-
13	115007755	115008731	13|115007755|115008731|CDC16/ENSG00000130177/clean|+	.	+
13	20593758	20600751	13|20593758|20600751|ZMYM2/ENSG00000121741/clean|+	.	+
13	20599515	20600751	13|20599515|20600751|ZMYM2/ENSG00000121741/clean|+	.	+
13	25459524	25459743	13|25459524|25459743|CENPJ/ENSG00000151849/clean|-	.	-
13	25460523	25463453	13|25460523|25463453|CENPJ/ENSG00000151849/clean|-	.	-
1	32713283	32713971	1|32713283|32713971|FAM167B/ENSG00000183615/clean|+	.	+
13	28959168	28963932	13|28959168|28963932|FLT1/ENSG00000102755/clean|-	.	-
13	31035825	31036674	13|31035825|31036674|HMGB1/ENSG00000189403/clean|-	.	-
13	32985729	32990095	13|32985729|32990095|N4BP2L1/ENSG00000139597/clean|-	.	-
13	32990166	32990687	13|32990166|32990687|N4BP2L1/ENSG00000139597/clean|-	.	-
13	33000092	33002040	13|33000092|33002040|N4BP2L1/ENSG00000139597/clean|-	.	-
13	33095586	33096318	13|33095586|33096318|N4BP2L2/ENSG00000244754/clean|-	.	-
13	33096407	33101544	13|33096407|33101544|N4BP2L2/ENSG00000244754/clean|-	.	-
13	33096407	33101594	13|33096407|33101594|N4BP2L2/ENSG00000244754/clean|-	.	-
13	39586326	39597359	13|39586326|39597359|PROSER1/ENSG00000120685/clean|-	.	-
13	39613848	39616241	13|39613848|39616241|NHLRC3/ENSG00000188811/clean|+	.	+
13	41486859	41495609	13|41486859|41495609|SUGT1P3/ENSG00000239827/clean|-	.	-
13	41836467	41837408	13|41836467|41837408|MTRF1/ENSG00000120662/clean|-	.	-
13	41836467	41837410	13|41836467|41837410|MTRF1/ENSG00000120662/clean|-	.	-
13	41836467	41837620	13|41836467|41837620|MTRF1/ENSG00000120662/clean|-	.	-
13	41836617	41837620	13|41836617|41837620|MTRF1/ENSG00000120662/clean|-	.	-
13	41946447	41946867	13|41946447|41946867|NAA16/ENSG00000172766/clean|+	.	+
13	45113024	45113902	13|45113024|45113902|TSC22D1/ENSG00000102804/clean|-	.	-
13	46962014	46963919	13|46962014|46963919|KIAA0226L/ENSG00000102445/clean|-	.	-
13	49065851	49066575	13|49065851|49066575|RCBTB2/ENSG00000136161/clean|-	.	-
13	50603628	50618786	13|50603628|50618786|DLEU2/ENSG00000231607/clean|-	.	-
13	52764049	52767245	13|52764049|52767245|MRPS31P5/ENSG00000243406/clean|-	.	-
13	52764362	52767986	13|52764362|52767986|MRPS31P5/ENSG00000243406/clean|-	.	-
13	53201713	53206556	13|53201713|53206556|HNRNPA1L2/ENSG00000139675/clean|+	.	+
13	53203494	53206556	13|53203494|53206556|HNRNPA1L2/ENSG00000139675/clean|+	.	+
1	35478182	35480297	1|35478182|35480297|ZMYM6/ENSG00000163867/clean|-	.	-
1	35496357	35497231	1|35496357|35497231|ZMYM6/ENSG00000163867/clean|-	.	-
1	35563167	35569895	1|35563167|35569895|ZMYM1/ENSG00000197056/clean|+	.	+
1	35908936	35909765	1|35908936|35909765|KIAA0319L/ENSG00000142687/clean|-	.	-
1	36773208	36773370	1|36773208|36773370|SH3D21/ENSG00000214193/clean|+	.	+
1	36773564	36773709	1|36773564|36773709|SH3D21/ENSG00000214193/clean|+	.	+
1	36924727	36929882	1|36924727|36929882|MRPS15/ENSG00000116898/clean|-	.	-
13	78272338	78272404	13|78272338|78272404|SLAIN1/ENSG00000139737/clean|+	.	+
1	37962205	37962307	1|37962205|37962307|MEAF6/ENSG00000163875/clean|-	.	-
1	38335686	38336341	1|38335686|38336341|INPP5B/ENSG00000204084/clean|-	.	-
1	40317421	40319468	1|40317421|40319468|TRIT1/ENSG00000043514/clean|-	.	-
1	40771440	40771814	1|40771440|40771814|COL9A2/ENSG00000049089/clean|-	.	-
14	100840602	100841112	14|100840602|100841112|WARS/ENSG00000140105/clean|-	.	-
14	102664184	102678856	14|102664184|102678856|WDR20/ENSG00000140153/clean|+	.	+
14	102784003	102792321	14|102784003|102792321|ZNF839/ENSG00000022976/clean|+	.	+
14	102785855	102792321	14|102785855|102792321|ZNF839/ENSG00000022976/clean|+	.	+
14	102786390	102792321	14|102786390|102792321|ZNF839/ENSG00000022976/clean|+	.	+
14	105181677	105183899	14|105181677|105183899|INF2/ENSG00000203485/clean|+	.	+
14	105864972	105865638	14|105864972|105865638|TEX22/ENSG00000226174/clean|+	.	+
14	105865827	105877704	14|105865827|105877704|TEX22/ENSG00000226174/clean|+	.	+
14	106384676	106387008	14|106384676|106387008|KIAA0125/ENSG00000226777/clean|+	.	+
14	106388502	106388873	14|106388502|106388873|KIAA0125/ENSG00000226777/clean|+	.	+
1	41232357	41237055	1|41232357|41237055|NFYC/ENSG00000066136/clean|+	.	+
1	41483651	41485897	1|41483651|41485897|SLFNL1/ENSG00000171790/clean|-	.	-
1	41483828	41485897	1|41483828|41485897|SLFNL1/ENSG00000171790/clean|-	.	-
1	41507237	41512089	1|41507237|41512089|SCMH1/ENSG00000010803/clean|-	.	-
14	20874559	20876031	14|20874559|20876031|TEP1/ENSG00000129566/clean|-	.	-
14	21976377	21977625	14|21976377|21977625|METTL3/ENSG00000165819/clean|-	.	-
14	23286497	23291719	14|23286497|23291719|AL135998.1/ENSG00000215306/clean|-	.	-
14	23288965	23292232	14|23288965|23292232|SLC7A7/ENSG00000155465/clean|-	.	-
14	23290441	23292232	14|23290441|23292232|SLC7A7/ENSG00000155465/clean|-	.	-
14	23290649	23292504	14|23290649|23292504|SLC7A7/ENSG00000155465/clean|-	.	-
14	23474339	23474559	14|23474339|23474559|C14orf93/ENSG00000100802/clean|-	.	-
14	23474339	23479225	14|23474339|23479225|C14orf93/ENSG00000100802/clean|-	.	-
14	23474339	23479274	14|23474339|23479274|C14orf93/ENSG00000100802/clean|-	.	-
14	23519152	23521178	14|23519152|23521178|CDH24/ENSG00000139880/clean|-	.	-
14	23519152	23521681	14|23519152|23521681|CDH24/ENSG00000139880/clean|-	.	-
14	23754237	23754500	14|23754237|23754500|HOMEZ/ENSG00000215271/clean|-	.	-
14	24633343	24633795	14|24633343|24633795|IRF9/ENSG00000213928/clean|+	.	+
14	24633343	24633822	14|24633343|24633822|IRF9/ENSG00000213928/clean|+	.	+
14	24659859	24661376	14|24659859|24661376|TM9SF1/ENSG00000100926/clean|-	.	-
14	24684868	24684942	14|24684868|24684942|MDP1/ENSG00000213920/clean|-	.	-
14	24718747	24723357	14|24718747|24723357|TGM1/ENSG00000092295/clean|-	.	-
14	24760425	24760761	14|24760425|24760761|DHRS1/ENSG00000157379/clean|-	.	-
14	24807773	24808220	14|24807773|24808220|RIPK3/ENSG00000129465/clean|-	.	-
1	43055154	43055985	1|43055154|43055985|CCDC30/ENSG00000186409/clean|+	.	+
14	31549850	31552731	14|31549850|31552731|AP4S1/ENSG00000100478/clean|+	.	+
14	31549850	31553974	14|31549850|31553974|AP4S1/ENSG00000100478/clean|+	.	+
14	31552853	31553974	14|31552853|31553974|AP4S1/ENSG00000100478/clean|+	.	+
1	43220661	43220835	1|43220661|43220835|LEPRE1/ENSG00000117385/clean|-	.	-
1	43315413	43316329	1|43315413|43316329|ZNF691/ENSG00000164011/clean|+	.	+
1	43315413	43316620	1|43315413|43316620|ZNF691/ENSG00000164011/clean|+	.	+
1	43316414	43316593	1|43316414|43316593|ZNF691/ENSG00000164011/clean|+	.	+
1	43316414	43316620	1|43316414|43316620|ZNF691/ENSG00000164011/clean|+	.	+
14	35514400	35515193	14|35514400|35515193|FAM177A1/ENSG00000151327/clean|+	.	+
14	36011010	36011232	14|36011010|36011232|RALGAPA1/ENSG00000174373/clean|-	.	-
1	43898861	43900056	1|43898861|43900056|SZT2/ENSG00000198198/clean|+	.	+
14	45605742	45606271	14|45605742|45606271|FANCM/ENSG00000187790/clean|+	.	+
14	50110388	50113287	14|50110388|50113287|POLE2/ENSG00000100479/clean|-	.	-
14	50110388	50113711	14|50110388|50113711|POLE2/ENSG00000100479/clean|-	.	-
14	50110388	50114010	14|50110388|50114010|POLE2/ENSG00000100479/clean|-	.	-
14	50113412	50114010	14|50113412|50114010|POLE2/ENSG00000100479/clean|-	.	-
14	50113810	50114010	14|50113810|50114010|POLE2/ENSG00000100479/clean|-	.	-
14	50131381	50131811	14|50131381|50131811|POLE2/ENSG00000100479/clean|-	.	-
14	50263046	50264090	14|50263046|50264090|NEMF/ENSG00000165525/clean|-	.	-
14	50281525	50285010	14|50281525|50285010|NEMF/ENSG00000165525/clean|-	.	-
14	50359875	50359973	14|50359875|50359973|ARF6/ENSG00000165527/clean|+	.	+
14	50466776	50469466	14|50466776|50469466|C14orf182/ENSG00000214900/clean|-	.	-
14	50829112	50829607	14|50829112|50829607|CDKL1/ENSG00000100490/clean|-	.	-
14	50904729	50906730	14|50904729|50906730|MAP4K5/ENSG00000012983/clean|-	.	-
14	51190390	51192670	14|51190390|51192670|NIN/ENSG00000100503/clean|-	.	-
1	45190064	45190210	1|45190064|45190210|C1orf228/ENSG00000198520/clean|+	.	+
1	45190511	45190807	1|45190511|45190807|C1orf228/ENSG00000198520/clean|+	.	+
14	52477765	52478271	14|52477765|52478271|NID2/ENSG00000087303/clean|-	.	-
1	45250455	45250576	1|45250455|45250576|BEST4/ENSG00000142959/clean|-	.	-
1	45278736	45278809	1|45278736|45278809|BTBD19/ENSG00000222009/clean|+	.	+
14	53515751	53519724	14|53515751|53519724|DDHD1/ENSG00000100523/clean|-	.	-
1	45769729	45771785	1|45769729|45771785|ZSWIM5/ENSG00000162415/clean|-	.	-
14	57938308	57942299	14|57938308|57942299|C14orf105/ENSG00000100557/clean|-	.	-
14	57949869	57957706	14|57949869|57957706|C14orf105/ENSG00000100557/clean|-	.	-
14	57949902	57957659	14|57949902|57957659|C14orf105/ENSG00000100557/clean|-	.	-
1	45797521	45797694	1|45797521|45797694|MUTYH/ENSG00000132781/clean|-	.	-
14	59939808	59941156	14|59939808|59941156|L3HYPDH/ENSG00000126790/clean|-	.	-
14	59939808	59942586	14|59939808|59942586|L3HYPDH/ENSG00000126790/clean|-	.	-
14	59941244	59941445	14|59941244|59941445|L3HYPDH/ENSG00000126790/clean|-	.	-
14	60717199	60733932	14|60717199|60733932|PPM1A/ENSG00000100614/clean|+	.	+
14	60734009	60735010	14|60734009|60735010|PPM1A/ENSG00000100614/clean|+	.	+
14	64803438	64804615	14|64803438|64804615|ESR2/ENSG00000140009/clean|-	.	-
14	64966281	64969286	14|64966281|64969286|ZBTB25/ENSG00000089775/clean|-	.	-
14	66103340	66112677	14|66103340|66112677|FUT8/ENSG00000033170/clean|+	.	+
14	66103340	66113237	14|66103340|66113237|FUT8/ENSG00000033170/clean|+	.	+
14	66112835	66113237	14|66112835|66113237|FUT8/ENSG00000033170/clean|+	.	+
1	46750102	46750676	1|46750102|46750676|LRRC41/ENSG00000132128/clean|-	.	-
1	46876169	46876485	1|46876169|46876485|FAAH/ENSG00000117480/clean|+	.	+
1	46876526	46877283	1|46876526|46877283|FAAH/ENSG00000117480/clean|+	.	+
14	69584992	69585910	14|69584992|69585910|DCAF5/ENSG00000139990/clean|-	.	-
14	69584995	69585910	14|69584995|69585910|DCAF5/ENSG00000139990/clean|-	.	-
1	47051646	47051905	1|47051646|47051905|MKNK1/ENSG00000079277/clean|-	.	-
14	73408801	73408977	14|73408801|73408977|DCAF4/ENSG00000119599/clean|+	.	+
14	73603287	73604814	14|73603287|73604814|PSEN1/ENSG00000080815/clean|+	.	+
14	73603287	73604819	14|73603287|73604819|PSEN1/ENSG00000080815/clean|+	.	+
14	73603931	73604819	14|73603931|73604819|PSEN1/ENSG00000080815/clean|+	.	+
14	73604860	73612785	14|73604860|73612785|PSEN1/ENSG00000080815/clean|+	.	+
14	73719483	73720461	14|73719483|73720461|PAPLN/ENSG00000100767/clean|+	.	+
14	73720669	73721220	14|73720669|73721220|PAPLN/ENSG00000100767/clean|+	.	+
14	73721403	73721584	14|73721403|73721584|PAPLN/ENSG00000100767/clean|+	.	+
14	73728002	73729057	14|73728002|73729057|PAPLN/ENSG00000100767/clean|+	.	+
14	73728002	73729105	14|73728002|73729105|PAPLN/ENSG00000100767/clean|+	.	+
14	73729535	73730352	14|73729535|73730352|PAPLN/ENSG00000100767/clean|+	.	+
14	73729535	73730964	14|73729535|73730964|PAPLN/ENSG00000100767/clean|+	.	+
14	73733336	73733430	14|73733336|73733430|PAPLN/ENSG00000100767/clean|+	.	+
14	74034833	74035981	14|74034833|74035981|ACOT2/ENSG00000119673/clean|+	.	+
14	75516421	75517554	14|75516421|75517554|MLH3/ENSG00000119684/clean|-	.	-
14	75516421	75518082	14|75516421|75518082|MLH3/ENSG00000119684/clean|-	.	-
14	75516421	75518117	14|75516421|75518117|MLH3/ENSG00000119684/clean|-	.	-
14	75516421	75518141	14|75516421|75518141|MLH3/ENSG00000119684/clean|-	.	-
14	75517726	75518141	14|75517726|75518141|MLH3/ENSG00000119684/clean|-	.	-
14	75526964	75528386	14|75526964|75528386|ACYP1/ENSG00000119640/clean|-	.	-
14	75991513	76013248	14|75991513|76013248|BATF/ENSG00000156127/clean|+	.	+
14	76662315	76668033	14|76662315|76668033|GPATCH2L/ENSG00000089916/clean|+	.	+
14	77745212	77745879	14|77745212|77745879|POMT2/ENSG00000009830/clean|-	.	-
14	77745929	77746026	14|77745929|77746026|POMT2/ENSG00000009830/clean|-	.	-
14	77889249	77889813	14|77889249|77889813|NOXRED1/ENSG00000165555/clean|-	.	-
14	89040102	89040634	14|89040102|89040634|ZC3H14/ENSG00000100722/clean|+	.	+
14	89040690	89040773	14|89040690|89040773|ZC3H14/ENSG00000100722/clean|+	.	+
14	91682804	91690022	14|91682804|91690022|C14orf159/ENSG00000133943/clean|+	.	+
14	91690139	91691027	14|91690139|91691027|C14orf159/ENSG00000133943/clean|+	.	+
14	93170592	93182529	14|93170592|93182529|LGMN/ENSG00000100600/clean|-	.	-
14	95658065	95659655	14|95658065|95659655|CLMN/ENSG00000165959/clean|-	.	-
14	95660313	95660551	14|95660313|95660551|CLMN/ENSG00000165959/clean|-	.	-
14	97397893	97409853	14|97397893|97409853|AL133168.3/ENSG00000258825/clean|+	.	+
15	100230785	100230849	15|100230785|100230849|MEF2A/ENSG00000068305/clean|+	.	+
15	100269936	100271377	15|100269936|100271377|LYSMD4/ENSG00000183060/clean|-	.	-
15	100269936	100271922	15|100269936|100271922|LYSMD4/ENSG00000183060/clean|-	.	-
15	100269936	100273133	15|100269936|100273133|LYSMD4/ENSG00000183060/clean|-	.	-
15	100271403	100271562	15|100271403|100271562|LYSMD4/ENSG00000183060/clean|-	.	-
15	100272212	100273133	15|100272212|100273133|LYSMD4/ENSG00000183060/clean|-	.	-
15	100272212	100273489	15|100272212|100273489|LYSMD4/ENSG00000183060/clean|-	.	-
15	100272212	100273549	15|100272212|100273549|LYSMD4/ENSG00000183060/clean|-	.	-
15	101561387	101562049	15|101561387|101562049|LRRK1/ENSG00000154237/clean|+	.	+
15	102161958	102166650	15|102161958|102166650|TM2D3/ENSG00000184277/clean|-	.	-
1	52302110	52303127	1|52302110|52303127|NRD1/ENSG00000078618/clean|-	.	-
1	52302110	52303158	1|52302110|52303158|NRD1/ENSG00000078618/clean|-	.	-
1	53018762	53019104	1|53018762|53019104|ZCCHC11/ENSG00000134744/clean|-	.	-
15	31217494	31217991	15|31217494|31217991|FAN1/ENSG00000198690/clean|+	.	+
15	31218142	31220755	15|31218142|31220755|FAN1/ENSG00000198690/clean|+	.	+
15	31776927	31779396	15|31776927|31779396|OTUD7A/ENSG00000169918/clean|-	.	-
15	32933979	32935786	15|32933979|32935786|SCG5/ENSG00000166922/clean|+	.	+
1	53370505	53370705	1|53370505|53370705|ECHDC2/ENSG00000121310/clean|-	.	-
1	53372283	53372685	1|53372283|53372685|ECHDC2/ENSG00000121310/clean|-	.	-
1	53377462	53387224	1|53377462|53387224|ECHDC2/ENSG00000121310/clean|-	.	-
1	53377693	53378425	1|53377693|53378425|ECHDC2/ENSG00000121310/clean|-	.	-
1	53379767	53380802	1|53379767|53380802|ECHDC2/ENSG00000121310/clean|-	.	-
1	53379767	53387069	1|53379767|53387069|ECHDC2/ENSG00000121310/clean|-	.	-
1	53379767	53387224	1|53379767|53387224|ECHDC2/ENSG00000121310/clean|-	.	-
1	53380964	53387224	1|53380964|53387224|ECHDC2/ENSG00000121310/clean|-	.	-
15	34439051	34439400	15|34439051|34439400|KATNBL1/ENSG00000134152/clean|-	.	-
15	34517859	34520319	15|34517859|34520319|EMC4/ENSG00000128463/clean|+	.	+
15	34533030	34533433	15|34533030|34533433|SLC12A6/ENSG00000140199/clean|-	.	-
15	40398292	40398505	15|40398292|40398505|BMF/ENSG00000104081/clean|-	.	-
15	40398292	40398558	15|40398292|40398558|BMF/ENSG00000104081/clean|-	.	-
15	40584125	40584264	15|40584125|40584264|PLCB2/ENSG00000137841/clean|-	.	-
15	42130157	42130944	15|42130157|42130944|PLA2G4B/ENSG00000243708/clean|+	.	+
15	42131120	42132355	15|42131120|42132355|PLA2G4B/ENSG00000243708/clean|+	.	+
15	42697153	42698123	15|42697153|42698123|CAPN3/ENSG00000092529/clean|+	.	+
15	42930285	42930897	15|42930285|42930897|STARD9/ENSG00000159433/clean|+	.	+
15	42961535	42966122	15|42961535|42966122|STARD9/ENSG00000159433/clean|+	.	+
15	42966161	42966637	15|42966161|42966637|STARD9/ENSG00000159433/clean|+	.	+
15	42967162	42967861	15|42967162|42967861|STARD9/ENSG00000159433/clean|+	.	+
15	42973810	42974301	15|42973810|42974301|STARD9/ENSG00000159433/clean|+	.	+
15	43924561	43924914	15|43924561|43924914|CATSPER2/ENSG00000166762/clean|-	.	-
15	43927614	43927924	15|43927614|43927924|CATSPER2/ENSG00000166762/clean|-	.	-
15	43928417	43931101	15|43928417|43931101|CATSPER2/ENSG00000166762/clean|-	.	-
15	43931226	43931840	15|43931226|43931840|CATSPER2/ENSG00000166762/clean|-	.	-
15	43932694	43939247	15|43932694|43939247|CATSPER2/ENSG00000166762/clean|-	.	-
15	43939316	43939491	15|43939316|43939491|CATSPER2/ENSG00000166762/clean|-	.	-
15	44958739	44959303	15|44958739|44959303|PATL2/ENSG00000229474/clean|-	.	-
15	44958739	44960539	15|44958739|44960539|PATL2/ENSG00000229474/clean|-	.	-
15	44959401	44960539	15|44959401|44960539|PATL2/ENSG00000229474/clean|-	.	-
15	44960680	44961177	15|44960680|44961177|PATL2/ENSG00000229474/clean|-	.	-
15	45437278	45439630	15|45437278|45439630|DUOX1/ENSG00000137857/clean|+	.	+
15	45688451	45689119	15|45688451|45689119|GATM/ENSG00000171766/clean|-	.	-
1	54640495	54644821	1|54640495|54644821|CYB5RL/ENSG00000215883/clean|-	.	-
1	54641333	54644821	1|54641333|54644821|CYB5RL/ENSG00000215883/clean|-	.	-
15	48444139	48444430	15|48444139|48444430|MYEF2/ENSG00000104177/clean|-	.	-
15	52515921	52517097	15|52515921|52517097|MYO5C/ENSG00000128833/clean|-	.	-
15	55486557	55487501	15|55486557|55487501|RSL24D1/ENSG00000137876/clean|-	.	-
15	55486557	55488550	15|55486557|55488550|RSL24D1/ENSG00000137876/clean|-	.	-
15	59737461	59738630	15|59737461|59738630|FAM81A/ENSG00000157470/clean|+	.	+
15	59737461	59738763	15|59737461|59738763|FAM81A/ENSG00000157470/clean|+	.	+
15	64634884	64665896	15|64634884|64665896|CTD-2116N17.1/ENSG00000259316/clean|-	.	-
15	65110290	65110455	15|65110290|65110455|PIF1/ENSG00000140451/clean|-	.	-
15	65110543	65111315	15|65110543|65111315|PIF1/ENSG00000140451/clean|-	.	-
15	65113719	65114464	15|65113719|65114464|PIF1/ENSG00000140451/clean|-	.	-
15	65114809	65115976	15|65114809|65115976|PIF1/ENSG00000140451/clean|-	.	-
15	65235778	65239623	15|65235778|65239623|ANKDD1A/ENSG00000166839/clean|+	.	+
15	65236944	65239623	15|65236944|65239623|ANKDD1A/ENSG00000166839/clean|+	.	+
15	65239813	65242061	15|65239813|65242061|ANKDD1A/ENSG00000166839/clean|+	.	+
15	65242193	65243168	15|65242193|65243168|ANKDD1A/ENSG00000166839/clean|+	.	+
15	65242193	65249441	15|65242193|65249441|ANKDD1A/ENSG00000166839/clean|+	.	+
15	65279599	65280956	15|65279599|65280956|SPG21/ENSG00000090487/clean|-	.	-
15	65385569	65386812	15|65385569|65386812|UBAP1L/ENSG00000246922/clean|-	.	-
15	65386914	65391842	15|65386914|65391842|UBAP1L/ENSG00000246922/clean|-	.	-
15	65392052	65394443	15|65392052|65394443|UBAP1L/ENSG00000246922/clean|-	.	-
15	65944097	65944979	15|65944097|65944979|SLC24A1/ENSG00000074621/clean|+	.	+
15	68489966	68491878	15|68489966|68491878|CALML4/ENSG00000129007/clean|-	.	-
15	68489966	68497458	15|68489966|68497458|CALML4/ENSG00000129007/clean|-	.	-
15	68492019	68497458	15|68492019|68497458|CALML4/ENSG00000129007/clean|-	.	-
15	68492019	68497582	15|68492019|68497582|CALML4/ENSG00000129007/clean|-	.	-
15	68497489	68497582	15|68497489|68497582|CALML4/ENSG00000129007/clean|-	.	-
15	68509979	68510804	15|68509979|68510804|CLN6/ENSG00000128973/clean|-	.	-
15	72501186	72511322	15|72501186|72511322|PKM/ENSG00000067225/clean|-	.	-
15	72563622	72564733	15|72563622|72564733|PARP6/ENSG00000137817/clean|-	.	-
15	72563628	72564621	15|72563628|72564621|PARP6/ENSG00000137817/clean|-	.	-
15	73027523	73028165	15|73027523|73028165|BBS4/ENSG00000140463/clean|+	.	+
15	73047995	73052747	15|73047995|73052747|ADPGK/ENSG00000159322/clean|-	.	-
15	73048788	73052747	15|73048788|73052747|ADPGK/ENSG00000159322/clean|-	.	-
15	74891878	74893932	15|74891878|74893932|CLK3/ENSG00000179335/clean|+	.	+
15	74894236	74895507	15|74894236|74895507|CLK3/ENSG00000179335/clean|+	.	+
15	74898074	74898583	15|74898074|74898583|CLK3/ENSG00000179335/clean|+	.	+
15	74916687	74917310	15|74916687|74917310|CLK3/ENSG00000179335/clean|+	.	+
15	75080918	75083157	15|75080918|75083157|CSK/ENSG00000103653/clean|+	.	+
15	75653029	75653386	15|75653029|75653386|MAN2C1/ENSG00000140400/clean|-	.	-
15	75655089	75656339	15|75655089|75656339|MAN2C1/ENSG00000140400/clean|-	.	-
15	75889821	75890619	15|75889821|75890619|CTD-2323K18.1/ENSG00000260269/clean|-	.	-
15	77577397	77578764	15|77577397|77578764|PEAK1/ENSG00000173517/clean|-	.	-
15	77577420	77578764	15|77577420|77578764|PEAK1/ENSG00000173517/clean|-	.	-
15	77771663	77775311	15|77771663|77775311|HMG20A/ENSG00000140382/clean|+	.	+
15	78438932	78449372	15|78438932|78449372|IDH3A/ENSG00000166411/clean|+	.	+
15	78447593	78449249	15|78447593|78449249|IDH3A/ENSG00000166411/clean|+	.	+
15	79056441	79056896	15|79056441|79056896|ADAMTS7/ENSG00000136378/clean|-	.	-
15	81614881	81615239	15|81614881|81615239|STARD5/ENSG00000172345/clean|-	.	-
15	85523733	85525204	15|85523733|85525204|PDE8A/ENSG00000073417/clean|+	.	+
15	89047218	89054662	15|89047218|89054662|RP11-97O12.7/ENSG00000173867/clean|-	.	-
15	89172657	89173288	15|89172657|89173288|AEN/ENSG00000181026/clean|+	.	+
15	89193560	89194596	15|89193560|89194596|ISG20/ENSG00000172183/clean|+	.	+
15	89787269	89788425	15|89787269|89788425|FANCI/ENSG00000140525/clean|+	.	+
1	59007281	59008154	1|59007281|59008154|OMA1/ENSG00000162600/clean|-	.	-
1	59008187	59012361	1|59008187|59012361|OMA1/ENSG00000162600/clean|-	.	-
15	91456636	91456843	15|91456636|91456843|MAN2A2/ENSG00000196547/clean|+	.	+
15	91500130	91500342	15|91500130|91500342|RCCD1/ENSG00000166965/clean|+	.	+
1	59154788	59154965	1|59154788|59154965|MYSM1/ENSG00000162601/clean|-	.	-
1	5923465	5923949	1|5923465|5923949|NPHP4/ENSG00000131697/clean|-	.	-
15	93444529	93445403	15|93444529|93445403|CHD2/ENSG00000173575/clean|+	.	+
16	10479979	10481000	16|10479979|10481000|ATF7IP2/ENSG00000166669/clean|+	.	+
16	10481147	10481234	16|10481147|10481234|ATF7IP2/ENSG00000166669/clean|+	.	+
1	6106243	6111570	1|6106243|6111570|KCNAB2/ENSG00000069424/clean|+	.	+
16	11002006	11002885	16|11002006|11002885|CIITA/ENSG00000179583/clean|+	.	+
16	11890271	11890689	16|11890271|11890689|ZC3H7A/ENSG00000122299/clean|-	.	-
16	14242586	14243142	16|14242586|14243142|MKL2/ENSG00000186260/clean|+	.	+
16	1485170	1485969	16|1485170|1485969|CCDC154/ENSG00000197599/clean|-	.	-
16	1485176	1485969	16|1485176|1485969|CCDC154/ENSG00000197599/clean|-	.	-
16	1794190	1794978	16|1794190|1794978|MAPK8IP3/ENSG00000138834/clean|+	.	+
16	18809274	18810044	16|18809274|18810044|ARL6IP1/ENSG00000170540/clean|-	.	-
1	62147022	62149088	1|62147022|62149088|TM2D1/ENSG00000162604/clean|-	.	-
16	2155663	2155865	16|2155663|2155865|PKD1/ENSG00000008710/clean|-	.	-
16	22431915	22437533	16|22431915|22437533|RRN3P3/ENSG00000257122/clean|-	.	-
16	22433535	22441116	16|22433535|22441116|CDR2/ENSG00000140743/clean|-	.	-
16	23401605	23406208	16|23401605|23406208|COG7/ENSG00000168434/clean|-	.	-
16	23530960	23533113	16|23530960|23533113|GGA2/ENSG00000103365/clean|-	.	-
16	24564878	24566935	16|24564878|24566935|RBBP6/ENSG00000122257/clean|+	.	+
1	6270498	6270929	1|6270498|6270929|RNF207/ENSG00000158286/clean|+	.	+
1	6270498	6271926	1|6270498|6271926|RNF207/ENSG00000158286/clean|+	.	+
1	6270998	6271080	1|6270998|6271080|RNF207/ENSG00000158286/clean|+	.	+
1	6271178	6271926	1|6271178|6271926|RNF207/ENSG00000158286/clean|+	.	+
1	6271178	6271982	1|6271178|6271982|RNF207/ENSG00000158286/clean|+	.	+
1	6272963	6273125	1|6272963|6273125|RNF207/ENSG00000158286/clean|+	.	+
16	27784530	27786265	16|27784530|27786265|KIAA0556/ENSG00000047578/clean|+	.	+
16	28164285	28165908	16|28164285|28165908|XPO6/ENSG00000169180/clean|-	.	-
16	28165933	28167022	16|28165933|28167022|XPO6/ENSG00000169180/clean|-	.	-
16	28903752	28905475	16|28903752|28905475|ATP2A1/ENSG00000196296/clean|+	.	+
16	28905564	28905825	16|28905564|28905825|ATP2A1/ENSG00000196296/clean|+	.	+
16	2983980	2984615	16|2983980|2984615|FLYWCH1/ENSG00000059122/clean|+	.	+
16	30077565	30078205	16|30077565|30078205|ALDOA/ENSG00000149925/clean|+	.	+
16	30079008	30079528	16|30079008|30079528|ALDOA/ENSG00000149925/clean|+	.	+
16	30569167	30569307	16|30569167|30569307|ZNF764/ENSG00000169951/clean|-	.	-
16	30582444	30582545	16|30582444|30582545|ZNF688/ENSG00000229809/clean|-	.	-
16	30662989	30663116	16|30662989|30663116|PRR14/ENSG00000156858/clean|+	.	+
16	31008380	31008822	16|31008380|31008822|STX1B/ENSG00000099365/clean|-	.	-
16	31127190	31128783	16|31127190|31128783|KAT8/ENSG00000103510/clean|+	.	+
1	6311590	6313777	1|6311590|6313777|GPR153/ENSG00000158292/clean|-	.	-
16	31724828	31725687	16|31724828|31725687|ZNF720/ENSG00000197302/clean|+	.	+
16	3335239	3335680	16|3335239|3335680|ZNF263/ENSG00000006194/clean|+	.	+
16	3358836	3361752	16|3358836|3361752|ZNF75A/ENSG00000162086/clean|+	.	+
16	3360946	3361752	16|3360946|3361752|ZNF75A/ENSG00000162086/clean|+	.	+
16	3651192	3652118	16|3651192|3652118|SLX4/ENSG00000188827/clean|-	.	-
1	63877732	63879731	1|63877732|63879731|ALG6/ENSG00000088035/clean|+	.	+
16	4516686	4519504	16|4516686|4519504|NMRAL1/ENSG00000153406/clean|-	.	-
16	4519699	4521314	16|4519699|4521314|NMRAL1/ENSG00000153406/clean|-	.	-
16	4776855	4776979	16|4776855|4776979|ANKS3/ENSG00000168096/clean|-	.	-
1	6528646	6529101	1|6528646|6529101|PLEKHG5/ENSG00000171680/clean|-	.	-
16	53501018	53515625	16|53501018|53515625|RBL2/ENSG00000103479/clean|+	.	+
16	57023507	57025826	16|57023507|57025826|NLRC5/ENSG00000140853/clean|+	.	+
16	57209612	57212621	16|57209612|57212621|FAM192A/ENSG00000172775/clean|-	.	-
16	57212764	57215465	16|57212764|57215465|FAM192A/ENSG00000172775/clean|-	.	-
16	57486827	57495083	16|57486827|57495083|COQ9/ENSG00000088682/clean|+	.	+
16	586142	587133	16|586142|587133|CAPN15/ENSG00000103326/clean|+	.	+
16	58705148	58705999	16|58705148|58705999|SLC38A7/ENSG00000103042/clean|-	.	-
16	630972	632247	16|630972|632247|PIGQ/ENSG00000007541/clean|+	.	+
16	630972	632882	16|630972|632882|PIGQ/ENSG00000007541/clean|+	.	+
16	66600497	66603838	16|66600497|66603838|CMTM1/ENSG00000089505/clean|+	.	+
16	66600497	66605053	16|66600497|66605053|CMTM1/ENSG00000089505/clean|+	.	+
16	66600848	66603838	16|66600848|66603838|CMTM1/ENSG00000089505/clean|+	.	+
16	66997532	66997704	16|66997532|66997704|CES3/ENSG00000172828/clean|+	.	+
16	66997838	66998259	16|66997838|66998259|CES3/ENSG00000172828/clean|+	.	+
16	67038127	67039142	16|67038127|67039142|CES4A/ENSG00000172824/clean|+	.	+
16	67038776	67039142	16|67038776|67039142|CES4A/ENSG00000172824/clean|+	.	+
16	67039296	67040293	16|67039296|67040293|CES4A/ENSG00000172824/clean|+	.	+
16	67039296	67040647	16|67039296|67040647|CES4A/ENSG00000172824/clean|+	.	+
16	67039518	67040293	16|67039518|67040293|CES4A/ENSG00000172824/clean|+	.	+
16	67040422	67040647	16|67040422|67040647|CES4A/ENSG00000172824/clean|+	.	+
16	67169095	67170158	16|67169095|67170158|C16orf70/ENSG00000125149/clean|+	.	+
16	67199914	67200226	16|67199914|67200226|HSF4/ENSG00000102878/clean|+	.	+
16	67199973	67200222	16|67199973|67200222|HSF4/ENSG00000102878/clean|+	.	+
16	67201125	67201205	16|67201125|67201205|HSF4/ENSG00000102878/clean|+	.	+
16	67201129	67201205	16|67201129|67201205|HSF4/ENSG00000102878/clean|+	.	+
16	67203004	67203181	16|67203004|67203181|HSF4/ENSG00000102878/clean|+	.	+
16	67233904	67234094	16|67233904|67234094|ELMO3/ENSG00000102890/clean|+	.	+
16	67234264	67234353	16|67234264|67234353|ELMO3/ENSG00000102890/clean|+	.	+
16	67289087	67298254	16|67289087|67298254|SLC9A5/ENSG00000135740/clean|+	.	+
16	67290592	67290813	16|67290592|67290813|SLC9A5/ENSG00000135740/clean|+	.	+
16	67293849	67298254	16|67293849|67298254|SLC9A5/ENSG00000135740/clean|+	.	+
16	67299009	67299990	16|67299009|67299990|SLC9A5/ENSG00000135740/clean|+	.	+
16	67679534	67679626	16|67679534|67679626|RLTPR/ENSG00000159753/clean|+	.	+
16	67915748	67915856	16|67915748|67915856|EDC4/ENSG00000038358/clean|+	.	+
16	67975855	67976265	16|67975855|67976265|LCAT/ENSG00000213398/clean|-	.	-
16	67975945	67976265	16|67975945|67976265|LCAT/ENSG00000213398/clean|-	.	-
16	68358158	68358709	16|68358158|68358709|PRMT7/ENSG00000132600/clean|+	.	+
16	712331	712672	16|712331|712672|WDR90/ENSG00000161996/clean|+	.	+
16	712331	712678	16|712331|712678|WDR90/ENSG00000161996/clean|+	.	+
16	712844	713144	16|712844|713144|WDR90/ENSG00000161996/clean|+	.	+
16	713553	715678	16|713553|715678|WDR90/ENSG00000161996/clean|+	.	+
16	71488071	71489974	16|71488071|71489974|ZNF23/ENSG00000167377/clean|-	.	-
16	71488071	71490666	16|71488071|71490666|ZNF23/ENSG00000167377/clean|-	.	-
16	71488121	71489974	16|71488121|71489974|ZNF23/ENSG00000167377/clean|-	.	-
16	71488121	71490666	16|71488121|71490666|ZNF23/ENSG00000167377/clean|-	.	-
16	71488122	71490612	16|71488122|71490612|ZNF23/ENSG00000167377/clean|-	.	-
16	72130353	72139229	16|72130353|72139229|DHX38/ENSG00000140829/clean|+	.	+
16	72832613	72833925	16|72832613|72833925|ZFHX3/ENSG00000140836/clean|-	.	-
16	737879	737960	16|737879|737960|WDR24/ENSG00000127580/clean|-	.	-
16	74725361	74726239	16|74725361|74726239|MLKL/ENSG00000168404/clean|-	.	-
16	74943555	74943719	16|74943555|74943719|WDR59/ENSG00000103091/clean|-	.	-
16	77227674	77228231	16|77227674|77228231|MON1B/ENSG00000103111/clean|+	.	+
16	840666	841160	16|840666|841160|CHTF18/ENSG00000127586/clean|+	.	+
16	840671	841160	16|840671|841160|CHTF18/ENSG00000127586/clean|+	.	+
16	841370	841850	16|841370|841850|CHTF18/ENSG00000127586/clean|+	.	+
16	841948	842223	16|841948|842223|CHTF18/ENSG00000127586/clean|+	.	+
16	84691550	84693365	16|84691550|84693365|KLHL36/ENSG00000135686/clean|+	.	+
16	855910	857471	16|855910|857471|PRR25/ENSG00000167945/clean|+	.	+
16	85838714	85839352	16|85838714|85839352|COX4I1/ENSG00000131143/clean|+	.	+
16	85838757	85839227	16|85838757|85839227|COX4I1/ENSG00000131143/clean|+	.	+
16	86575819	86580164	16|86575819|86580164|MTHFSD/ENSG00000103248/clean|-	.	-
16	8738582	8739764	16|8738582|8739764|METTL22/ENSG00000067365/clean|+	.	+
16	88691656	88698079	16|88691656|88698079|ZC3H18/ENSG00000158545/clean|+	.	+
16	88714347	88714404	16|88714347|88714404|CYBA/ENSG00000051523/clean|-	.	-
16	88722969	88723202	16|88722969|88723202|MVD/ENSG00000167508/clean|-	.	-
16	88725736	88726927	16|88725736|88726927|MVD/ENSG00000167508/clean|-	.	-
16	88880933	88884414	16|88880933|88884414|GALNS/ENSG00000141012/clean|-	.	-
16	89217318	89217435	16|89217318|89217435|ACSF3/ENSG00000176715/clean|+	.	+
16	89645404	89649851	16|89645404|89649851|CPNE7/ENSG00000178773/clean|+	.	+
16	89653510	89655082	16|89653510|89655082|CPNE7/ENSG00000178773/clean|+	.	+
16	89653990	89655082	16|89653990|89655082|CPNE7/ENSG00000178773/clean|+	.	+
16	89662011	89662891	16|89662011|89662891|CPNE7/ENSG00000178773/clean|+	.	+
16	89662332	89662891	16|89662332|89662891|CPNE7/ENSG00000178773/clean|+	.	+
16	89789591	89789667	16|89789591|89789667|ZNF276/ENSG00000158805/clean|+	.	+
16	89836667	89836971	16|89836667|89836971|FANCA/ENSG00000187741/clean|-	.	-
16	89936090	89936457	16|89936090|89936457|SPIRE2/ENSG00000204991/clean|+	.	+
16	89954089	89960196	16|89954089|89960196|TCF25/ENSG00000141002/clean|+	.	+
16	90029851	90030577	16|90029851|90030577|DEF8/ENSG00000140995/clean|+	.	+
16	90029851	90030628	16|90029851|90030628|DEF8/ENSG00000140995/clean|+	.	+
16	90030294	90030628	16|90030294|90030628|DEF8/ENSG00000140995/clean|+	.	+
16	90051007	90055259	16|90051007|90055259|AFG3L1P/ENSG00000223959/clean|+	.	+
16	90051007	90057273	16|90051007|90057273|AFG3L1P/ENSG00000223959/clean|+	.	+
16	90051025	90057273	16|90051025|90057273|AFG3L1P/ENSG00000223959/clean|+	.	+
17	11896228	11896818	17|11896228|11896818|ZNF18/ENSG00000154957/clean|-	.	-
17	11896971	11900747	17|11896971|11900747|ZNF18/ENSG00000154957/clean|-	.	-
17	11898996	11900126	17|11898996|11900126|ZNF18/ENSG00000154957/clean|-	.	-
17	11900427	11900589	17|11900427|11900589|ZNF18/ENSG00000154957/clean|-	.	-
17	1543334	1543741	17|1543334|1543741|SCARF1/ENSG00000074660/clean|-	.	-
17	16326207	16330176	17|16326207|16330176|TRPV2/ENSG00000187688/clean|+	.	+
17	16471243	16471356	17|16471243|16471356|ZNF287/ENSG00000141040/clean|-	.	-
17	16471243	16472014	17|16471243|16472014|ZNF287/ENSG00000141040/clean|-	.	-
17	16471243	16472063	17|16471243|16472063|ZNF287/ENSG00000141040/clean|-	.	-
17	16828793	16829159	17|16828793|16829159|TBC1D27/ENSG00000128438/clean|-	.	-
17	16829451	16829737	17|16829451|16829737|TBC1D27/ENSG00000128438/clean|-	.	-
17	16829803	16830182	17|16829803|16830182|TBC1D27/ENSG00000128438/clean|-	.	-
17	16830267	16830991	17|16830267|16830991|TBC1D27/ENSG00000128438/clean|-	.	-
17	16831110	16832529	17|16831110|16832529|TBC1D27/ENSG00000128438/clean|-	.	-
17	16832633	16832834	17|16832633|16832834|TBC1D27/ENSG00000128438/clean|-	.	-
17	16835567	16835743	17|16835567|16835743|TBC1D27/ENSG00000128438/clean|-	.	-
17	16835819	16836096	17|16835819|16836096|TNFRSF13B/ENSG00000240505/clean|-	.	-
17	16835819	16836100	17|16835819|16836100|TBC1D27/ENSG00000128438/clean|-	.	-
17	16836251	16836378	17|16836251|16836378|TBC1D27/ENSG00000128438/clean|-	.	-
17	16837845	16837948	17|16837845|16837948|TBC1D27/ENSG00000128438/clean|-	.	-
17	2310524	2317688	17|2310524|2317688|AC006435.1/ENSG00000205821/clean|-	.	-
17	26711588	26711857	17|26711588|26711857|SARM1/ENSG00000004139/clean|+	.	+
17	27212703	27212874	17|27212703|27212874|FLOT2/ENSG00000132589/clean|-	.	-
17	27451706	27452910	17|27451706|27452910|MYO18A/ENSG00000196535/clean|-	.	-
17	29296353	29297295	17|29296353|29297295|RNF135/ENSG00000181481/clean|+	.	+
17	29706041	29708890	17|29706041|29708890|NF1/ENSG00000196712/clean|+	.	+
17	29707245	29708890	17|29707245|29708890|NF1/ENSG00000196712/clean|+	.	+
17	33694062	33694621	17|33694062|33694621|SLFN11/ENSG00000172716/clean|-	.	-
17	33694082	33694559	17|33694082|33694559|SLFN11/ENSG00000172716/clean|-	.	-
17	33694082	33694621	17|33694082|33694621|SLFN11/ENSG00000172716/clean|-	.	-
17	33694082	33694668	17|33694082|33694668|SLFN11/ENSG00000172716/clean|-	.	-
17	33734610	33736483	17|33734610|33736483|RP11-686D22.8/ENSG00000267745/clean|-	.	-
17	33747400	33747649	17|33747400|33747649|SLFN12/ENSG00000172123/clean|-	.	-
17	33747400	33749008	17|33747400|33749008|SLFN12/ENSG00000172123/clean|-	.	-
17	33773772	33774286	17|33773772|33774286|SLFN13/ENSG00000154760/clean|-	.	-
17	33773951	33774286	17|33773951|33774286|SLFN13/ENSG00000154760/clean|-	.	-
17	33805204	33806135	17|33805204|33806135|SLFN12L/ENSG00000205045/clean|-	.	-
17	34866756	34867203	17|34866756|34867203|MYO19/ENSG00000141140/clean|-	.	-
17	34948418	34951403	17|34948418|34951403|DHRS11/ENSG00000108272/clean|+	.	+
17	3631320	3631398	17|3631320|3631398|ITGAE/ENSG00000083457/clean|-	.	-
17	36904561	36905614	17|36904561|36905614|PCGF2/ENSG00000056661/clean|-	.	-
17	36949135	36956236	17|36949135|36956236|PIP4K2B/ENSG00000141720/clean|-	.	-
17	3726192	3727353	17|3726192|3727353|C17orf85/ENSG00000074356/clean|-	.	-
17	3801404	3801777	17|3801404|3801777|P2RX1/ENSG00000108405/clean|-	.	-
17	3802318	3802927	17|3802318|3802927|P2RX1/ENSG00000108405/clean|-	.	-
17	38031687	38032934	17|38031687|38032934|ZPBP2/ENSG00000186075/clean|+	.	+
17	38062524	38063213	17|38062524|38063213|GSDMB/ENSG00000073605/clean|-	.	-
17	38062524	38064428	17|38062524|38064428|GSDMB/ENSG00000073605/clean|-	.	-
17	38062524	38065210	17|38062524|38065210|GSDMB/ENSG00000073605/clean|-	.	-
17	38063240	38064428	17|38063240|38064428|GSDMB/ENSG00000073605/clean|-	.	-
17	38063240	38065210	17|38063240|38065210|GSDMB/ENSG00000073605/clean|-	.	-
17	38065295	38066008	17|38065295|38066008|GSDMB/ENSG00000073605/clean|-	.	-
17	38066177	38068578	17|38066177|38068578|GSDMB/ENSG00000073605/clean|-	.	-
17	3806925	3807221	17|3806925|3807221|P2RX1/ENSG00000108405/clean|-	.	-
17	38073574	38074786	17|38073574|38074786|GSDMB/ENSG00000073605/clean|-	.	-
17	38073583	38074786	17|38073583|38074786|GSDMB/ENSG00000073605/clean|-	.	-
17	3808661	3819382	17|3808661|3819382|P2RX1/ENSG00000108405/clean|-	.	-
17	38137343	38140711	17|38137343|38140711|PSMD3/ENSG00000108344/clean|+	.	+
17	38146046	38154046	17|38146046|38154046|PSMD3/ENSG00000108344/clean|+	.	+
17	3831332	3831520	17|3831332|3831520|ATP2A3/ENSG00000074370/clean|-	.	-
17	3831332	3831533	17|3831332|3831533|ATP2A3/ENSG00000074370/clean|-	.	-
17	40254330	40255625	17|40254330|40255625|DHX58/ENSG00000108771/clean|-	.	-
17	40322319	40323805	17|40322319|40323805|KCNH4/ENSG00000089558/clean|-	.	-
17	40342288	40342641	17|40342288|40342641|GHDC/ENSG00000167925/clean|-	.	-
17	40342377	40342641	17|40342377|40342641|GHDC/ENSG00000167925/clean|-	.	-
17	40659686	40665873	17|40659686|40665873|ATP6V0A1/ENSG00000033627/clean|+	.	+
17	40713698	40713927	17|40713698|40713927|COASY/ENSG00000068120/clean|+	.	+
17	40998231	41001102	17|40998231|41001102|AOC2/ENSG00000131480/clean|+	.	+
17	41285154	41290172	17|41285154|41290172|NBR2/ENSG00000198496/clean|+	.	+
17	41290939	41291832	17|41290939|41291832|NBR2/ENSG00000198496/clean|+	.	+
17	41290939	41294473	17|41290939|41294473|NBR2/ENSG00000198496/clean|+	.	+
17	41292300	41296744	17|41292300|41296744|NBR2/ENSG00000198496/clean|+	.	+
17	42401567	42401666	17|42401567|42401666|SLC25A39/ENSG00000013306/clean|-	.	-
17	42423109	42423456	17|42423109|42423456|GRN/ENSG00000030582/clean|+	.	+
17	42808383	42809545	17|42808383|42809545|DBF4B/ENSG00000161692/clean|+	.	+
17	42808383	42811457	17|42808383|42811457|DBF4B/ENSG00000161692/clean|+	.	+
17	42809633	42811457	17|42809633|42811457|DBF4B/ENSG00000161692/clean|+	.	+
17	43009574	43010040	17|43009574|43010040|KIF18B/ENSG00000186185/clean|-	.	-
17	43009610	43010040	17|43009610|43010040|KIF18B/ENSG00000186185/clean|-	.	-
17	43213987	43214058	17|43213987|43214058|ACBD4/ENSG00000181513/clean|+	.	+
17	43215355	43220809	17|43215355|43220809|ACBD4/ENSG00000181513/clean|+	.	+
17	43216527	43219949	17|43216527|43219949|ACBD4/ENSG00000181513/clean|+	.	+
17	43507663	43508986	17|43507663|43508986|ARHGAP27/ENSG00000159314/clean|-	.	-
17	43716886	43717754	17|43716886|43717754|CRHR1-IT1/ENSG00000204650/clean|+	.	+
17	45422464	45425173	17|45422464|45425173|EFCAB13/ENSG00000178852/clean|+	.	+
17	45473343	45479497	17|45473343|45479497|EFCAB13/ENSG00000178852/clean|+	.	+
17	45507327	45517796	17|45507327|45517796|EFCAB13/ENSG00000178852/clean|+	.	+
17	46051814	46052388	17|46051814|46052388|CDK5RAP3/ENSG00000108465/clean|+	.	+
1	74646456	74648221	1|74646456|74648221|LRRIQ3/ENSG00000162620/clean|-	.	-
17	46942647	46943411	17|46942647|46943411|CALCOCO2/ENSG00000136436/clean|+	.	+
17	47280394	47284138	17|47280394|47284138|GNGT2/ENSG00000167083/clean|-	.	-
17	4853925	4855122	17|4853925|4855122|ENO3/ENSG00000108515/clean|+	.	+
17	4854477	4855015	17|4854477|4855015|ENO3/ENSG00000108515/clean|+	.	+
17	48548460	48549899	17|48548460|48549899|ACSF2/ENSG00000167107/clean|+	.	+
17	48560848	48561066	17|48560848|48561066|RSAD1/ENSG00000136444/clean|+	.	+
17	48600489	48600957	17|48600489|48600957|MYCBPAP/ENSG00000136449/clean|+	.	+
17	5009801	5012220	17|5009801|5012220|ZNF232/ENSG00000167840/clean|-	.	-
17	5009828	5012220	17|5009828|5012220|ZNF232/ENSG00000167840/clean|-	.	-
17	5383779	5384420	17|5383779|5384420|DERL2/ENSG00000072849/clean|-	.	-
17	5383863	5384420	17|5383863|5384420|DERL2/ENSG00000072849/clean|-	.	-
17	54893371	54902099	17|54893371|54902099|C17orf67/ENSG00000214226/clean|-	.	-
17	54902214	54902441	17|54902214|54902441|C17orf67/ENSG00000214226/clean|-	.	-
17	54902682	54910258	17|54902682|54910258|C17orf67/ENSG00000214226/clean|-	.	-
17	54924790	54924876	17|54924790|54924876|DGKE/ENSG00000153933/clean|+	.	+
17	56383747	56384160	17|56383747|56384160|BZRAP1/ENSG00000005379/clean|-	.	-
17	56383774	56384160	17|56383774|56384160|BZRAP1/ENSG00000005379/clean|-	.	-
17	56386741	56387327	17|56386741|56387327|BZRAP1/ENSG00000005379/clean|-	.	-
17	56396655	56397469	17|56396655|56397469|BZRAP1/ENSG00000005379/clean|-	.	-
17	57915573	57915672	17|57915573|57915672|VMP1/ENSG00000062716/clean|+	.	+
17	60548439	60554856	17|60548439|60554856|TLK2/ENSG00000146872/clean|+	.	+
17	62476506	62477362	17|62476506|62477362|POLG2/ENSG00000256525/clean|-	.	-
17	62477563	62480080	17|62477563|62480080|POLG2/ENSG00000256525/clean|-	.	-
17	62479091	62481844	17|62479091|62481844|POLG2/ENSG00000256525/clean|-	.	-
17	62479116	62481844	17|62479116|62481844|POLG2/ENSG00000256525/clean|-	.	-
17	62481985	62486912	17|62481985|62486912|POLG2/ENSG00000256525/clean|-	.	-
17	62483185	62486912	17|62483185|62486912|POLG2/ENSG00000256525/clean|-	.	-
17	62486794	62486912	17|62486794|62486912|POLG2/ENSG00000256525/clean|-	.	-
17	62496444	62496666	17|62496444|62496666|DDX5/ENSG00000108654/clean|-	.	-
17	62512946	62515438	17|62512946|62515438|CEP95/ENSG00000258890/clean|+	.	+
1	76251959	76252384	1|76251959|76252384|RABGGTB/ENSG00000137955/clean|+	.	+
17	62527136	62528007	17|62527136|62528007|CEP95/ENSG00000258890/clean|+	.	+
17	62527140	62528007	17|62527140|62528007|CEP95/ENSG00000258890/clean|+	.	+
17	62528140	62528956	17|62528140|62528956|CEP95/ENSG00000258890/clean|+	.	+
17	62775787	62776098	17|62775787|62776098|PLEKHM1P/ENSG00000214176/clean|-	.	-
17	62777734	62778599	17|62777734|62778599|PLEKHM1P/ENSG00000214176/clean|-	.	-
17	62777798	62778042	17|62777798|62778042|hsa-mir-6080/ENSG00000215769/clean|-	.	-
17	62914988	62915548	17|62914988|62915548|LRRC37A3/ENSG00000176809/clean|-	.	-
17	63206723	63221119	17|63206723|63221119|RGS9/ENSG00000108370/clean|+	.	+
17	653149	654890	17|653149|654890|GEMIN4/ENSG00000179409/clean|-	.	-
17	66124570	66126344	17|66124570|66126344|LRRC37A16P/ENSG00000267023/clean|-	.	-
17	66508283	66511127	17|66508283|66511127|PRKAR1A/ENSG00000108946/clean|+	.	+
17	66509111	66511127	17|66509111|66511127|PRKAR1A/ENSG00000108946/clean|+	.	+
17	66509119	66511127	17|66509119|66511127|PRKAR1A/ENSG00000108946/clean|+	.	+
17	6661543	6661788	17|6661543|6661788|XAF1/ENSG00000132530/clean|+	.	+
17	67101769	67102168	17|67101769|67102168|ABCA6/ENSG00000154262/clean|-	.	-
17	67310571	67321839	17|67310571|67321839|ABCA5/ENSG00000154265/clean|-	.	-
17	67310571	67323192	17|67310571|67323192|ABCA5/ENSG00000154265/clean|-	.	-
17	67310744	67323192	17|67310744|67323192|ABCA5/ENSG00000154265/clean|-	.	-
17	67313373	67313845	17|67313373|67313845|ABCA5/ENSG00000154265/clean|-	.	-
17	67313964	67321839	17|67313964|67321839|ABCA5/ENSG00000154265/clean|-	.	-
17	67321958	67323192	17|67321958|67323192|ABCA5/ENSG00000154265/clean|-	.	-
17	681901	683923	17|681901|683923|GLOD4/ENSG00000167699/clean|-	.	-
17	7221491	7221587	17|7221491|7221587|NEURL4/ENSG00000215041/clean|-	.	-
17	7245793	7246697	17|7245793|7246697|ACAP1/ENSG00000072818/clean|+	.	+
17	72463132	72466084	17|72463132|72466084|CD300A/ENSG00000167851/clean|+	.	+
17	73083991	73085208	17|73083991|73085208|SLC16A5/ENSG00000170190/clean|+	.	+
17	73083991	73085245	17|73083991|73085245|SLC16A5/ENSG00000170190/clean|+	.	+
17	73084139	73085208	17|73084139|73085208|SLC16A5/ENSG00000170190/clean|+	.	+
17	73084139	73085245	17|73084139|73085245|SLC16A5/ENSG00000170190/clean|+	.	+
17	73094276	73096051	17|73094276|73096051|SLC16A5/ENSG00000170190/clean|+	.	+
17	73094276	73096101	17|73094276|73096101|SLC16A5/ENSG00000170190/clean|+	.	+
17	73100275	73101974	17|73100275|73101974|SLC16A5/ENSG00000170190/clean|+	.	+
17	73132347	73138851	17|73132347|73138851|HN1/ENSG00000189159/clean|-	.	-
17	73489183	73489571	17|73489183|73489571|KIAA0195/ENSG00000177728/clean|+	.	+
17	7350470	7350821	17|7350470|7350821|CHRNB1/ENSG00000170175/clean|+	.	+
17	73518414	73519355	17|73518414|73519355|TSEN54/ENSG00000182173/clean|+	.	+
17	73518602	73519355	17|73518602|73519355|TSEN54/ENSG00000182173/clean|+	.	+
17	73560588	73564556	17|73560588|73564556|LLGL2/ENSG00000073350/clean|+	.	+
17	73916188	73916354	17|73916188|73916354|FBF1/ENSG00000188878/clean|-	.	-
17	73935963	73936675	17|73935963|73936675|FBF1/ENSG00000188878/clean|-	.	-
17	74484214	74489143	17|74484214|74489143|RHBDF2/ENSG00000129667/clean|-	.	-
17	74712804	74714814	17|74712804|74714814|JMJD6/ENSG00000070495/clean|-	.	-
17	75208182	75210071	17|75208182|75210071|SEC14L1/ENSG00000129657/clean|+	.	+
17	76122987	76124692	17|76122987|76124692|TMC6/ENSG00000141524/clean|-	.	-
17	76123055	76124692	17|76123055|76124692|TMC6/ENSG00000141524/clean|-	.	-
17	76134813	76135242	17|76134813|76135242|TMC8/ENSG00000167895/clean|+	.	+
17	76135321	76136914	17|76135321|76136914|TMC8/ENSG00000167895/clean|+	.	+
17	76135321	76136917	17|76135321|76136917|TMC8/ENSG00000167895/clean|+	.	+
17	76200822	76200908	17|76200822|76200908|AFMID/ENSG00000183077/clean|+	.	+
17	76201271	76201520	17|76201271|76201520|AFMID/ENSG00000183077/clean|+	.	+
17	76201599	76201683	17|76201599|76201683|AFMID/ENSG00000183077/clean|+	.	+
17	76672251	76673076	17|76672251|76673076|CYTH1/ENSG00000108669/clean|-	.	-
17	76688575	76692088	17|76688575|76692088|CYTH1/ENSG00000108669/clean|-	.	-
17	76688575	76694350	17|76688575|76694350|CYTH1/ENSG00000108669/clean|-	.	-
17	76692091	76694350	17|76692091|76694350|CYTH1/ENSG00000108669/clean|-	.	-
17	7827380	7827462	17|7827380|7827462|KCNAB3/ENSG00000170049/clean|-	.	-
17	7829421	7830661	17|7829421|7830661|KCNAB3/ENSG00000170049/clean|-	.	-
17	7847566	7847793	17|7847566|7847793|CNTROB/ENSG00000170037/clean|+	.	+
17	79223893	79225292	17|79223893|79225292|SLC38A10/ENSG00000157637/clean|-	.	-
17	79225412	79225994	17|79225412|79225994|SLC38A10/ENSG00000157637/clean|-	.	-
17	79674243	79681994	17|79674243|79681994|SLC25A10/ENSG00000183048/clean|+	.	+
17	79770933	79771349	17|79770933|79771349|GCGR/ENSG00000215644/clean|+	.	+
17	79872406	79872479	17|79872406|79872479|SIRT7/ENSG00000187531/clean|-	.	-
17	79872578	79873315	17|79872578|79873315|SIRT7/ENSG00000187531/clean|-	.	-
17	79986559	79986968	17|79986559|79986968|LRRC45/ENSG00000169683/clean|+	.	+
17	80151706	80151857	17|80151706|80151857|CCDC57/ENSG00000176155/clean|-	.	-
17	80224770	80229945	17|80224770|80229945|CSNK1D/ENSG00000141551/clean|-	.	-
17	80230192	80231012	17|80230192|80231012|CSNK1D/ENSG00000141551/clean|-	.	-
17	8025748	8026348	17|8025748|8026348|HES7/ENSG00000179111/clean|-	.	-
17	80394614	80395043	17|80394614|80395043|HEXDC/ENSG00000169660/clean|+	.	+
17	80407168	80407306	17|80407168|80407306|C17orf62/ENSG00000178927/clean|-	.	-
17	80408130	80408355	17|80408130|80408355|C17orf62/ENSG00000178927/clean|-	.	-
17	80551830	80553657	17|80551830|80553657|FOXK2/ENSG00000141568/clean|+	.	+
17	80554067	80557967	17|80554067|80557967|FOXK2/ENSG00000141568/clean|+	.	+
17	8132210	8132459	17|8132210|8132459|CTC1/ENSG00000178971/clean|-	.	-
17	8132524	8132619	17|8132524|8132619|CTC1/ENSG00000178971/clean|-	.	-
17	8135793	8136223	17|8135793|8136223|CTC1/ENSG00000178971/clean|-	.	-
1	78142995	78148269	1|78142995|78148269|ZZZ3/ENSG00000036549/clean|-	.	-
1	78446006	78470763	1|78446006|78470763|DNAJB4/ENSG00000162616/clean|+	.	+
1	78446986	78458437	1|78446986|78458437|DNAJB4/ENSG00000162616/clean|+	.	+
1	79094078	79094635	1|79094078|79094635|IFI44L/ENSG00000137959/clean|+	.	+
18	11897619	11902265	18|11897619|11902265|MPPE1/ENSG00000154889/clean|-	.	-
18	11897619	11902583	18|11897619|11902583|MPPE1/ENSG00000154889/clean|-	.	-
18	11902357	11905910	18|11902357|11905910|MPPE1/ENSG00000154889/clean|-	.	-
18	11905278	11905736	18|11905278|11905736|MPPE1/ENSG00000154889/clean|-	.	-
18	11905457	11905736	18|11905457|11905736|MPPE1/ENSG00000154889/clean|-	.	-
18	12408006	12410716	18|12408006|12410716|SLMO1/ENSG00000141391/clean|+	.	+
18	13484118	13491230	18|13484118|13491230|LDLRAD4/ENSG00000168675/clean|+	.	+
18	14057514	14077327	18|14057514|14077327|ZNF519/ENSG00000175322/clean|-	.	-
18	14123206	14124348	18|14123206|14124348|ZNF519/ENSG00000175322/clean|-	.	-
18	225139	225336	18|225139|225336|THOC1/ENSG00000079134/clean|-	.	-
18	23662492	23664015	18|23662492|23664015|SS18/ENSG00000141380/clean|-	.	-
18	23664139	23665886	18|23664139|23665886|SS18/ENSG00000141380/clean|-	.	-
18	33067403	33069295	18|33067403|33069295|INO80C/ENSG00000153391/clean|-	.	-
18	33076846	33077469	18|33076846|33077469|INO80C/ENSG00000153391/clean|-	.	-
18	43673328	43674945	18|43673328|43674945|ATP5A1/ENSG00000152234/clean|-	.	-
18	44483596	44484064	18|44483596|44484064|PIAS2/ENSG00000078043/clean|-	.	-
18	44483596	44486189	18|44483596|44486189|PIAS2/ENSG00000078043/clean|-	.	-
18	44484169	44486189	18|44484169|44486189|PIAS2/ENSG00000078043/clean|-	.	-
18	44526238	44526816	18|44526238|44526816|KATNAL2/ENSG00000167216/clean|+	.	+
18	44580809	44584605	18|44580809|44584605|KATNAL2/ENSG00000167216/clean|+	.	+
18	48577785	48579004	18|48577785|48579004|SMAD4/ENSG00000141646/clean|+	.	+
18	51796031	51797729	18|51796031|51797729|POLI/ENSG00000101751/clean|+	.	+
18	51796402	51797729	18|51796402|51797729|POLI/ENSG00000101751/clean|+	.	+
18	5294000	5294799	18|5294000|5294799|ZBTB14/ENSG00000198081/clean|-	.	-
18	5294000	5295650	18|5294000|5295650|ZBTB14/ENSG00000198081/clean|-	.	-
18	5294000	5295811	18|5294000|5295811|ZBTB14/ENSG00000198081/clean|-	.	-
1	85395362	85397044	1|85395362|85397044|MCOLN2/ENSG00000153898/clean|-	.	-
1	85397251	85403437	1|85397251|85403437|MCOLN2/ENSG00000153898/clean|-	.	-
1	85403276	85403437	1|85403276|85403437|MCOLN2/ENSG00000153898/clean|-	.	-
18	54271709	54272412	18|54271709|54272412|TXNL1/ENSG00000091164/clean|-	.	-
18	56807283	56814214	18|56807283|56814214|SEC11C/ENSG00000166562/clean|+	.	+
18	59944888	59947006	18|59944888|59947006|KIAA1468/ENSG00000134444/clean|+	.	+
18	59947089	59947592	18|59947089|59947592|KIAA1468/ENSG00000134444/clean|+	.	+
18	59947089	59947878	18|59947089|59947878|KIAA1468/ENSG00000134444/clean|+	.	+
18	59951594	59952681	18|59951594|59952681|KIAA1468/ENSG00000134444/clean|+	.	+
18	60242783	60243744	18|60242783|60243744|ZCCHC2/ENSG00000141664/clean|+	.	+
18	66356291	66358531	18|66356291|66358531|TMX3/ENSG00000166479/clean|-	.	-
1	86820542	86821027	1|86820542|86821027|ODF2L/ENSG00000122417/clean|-	.	-
1	86820542	86822126	1|86820542|86822126|ODF2L/ENSG00000122417/clean|-	.	-
1	86820542	86824469	1|86820542|86824469|ODF2L/ENSG00000122417/clean|-	.	-
1	86821066	86822126	1|86821066|86822126|ODF2L/ENSG00000122417/clean|-	.	-
18	690631	691067	18|690631|691067|ENOSF1/ENSG00000132199/clean|-	.	-
18	690631	693881	18|690631|693881|ENOSF1/ENSG00000132199/clean|-	.	-
18	691106	691203	18|691106|691203|ENOSF1/ENSG00000132199/clean|-	.	-
18	691276	692769	18|691276|692769|ENOSF1/ENSG00000132199/clean|-	.	-
18	691276	693881	18|691276|693881|ENOSF1/ENSG00000132199/clean|-	.	-
18	693175	693881	18|693175|693881|ENOSF1/ENSG00000132199/clean|-	.	-
18	70410005	70416248	18|70410005|70416248|NETO1/ENSG00000166342/clean|-	.	-
18	70415399	70416248	18|70415399|70416248|NETO1/ENSG00000166342/clean|-	.	-
18	70416323	70417296	18|70416323|70417296|NETO1/ENSG00000166342/clean|-	.	-
1	87194124	87195770	1|87194124|87195770|SH3GLB1/ENSG00000097033/clean|+	.	+
18	77711025	77711580	18|77711025|77711580|PQLC1/ENSG00000122490/clean|-	.	-
18	77807425	77808113	18|77807425|77808113|RBFADN/ENSG00000261126/clean|+	.	+
18	77808193	77811283	18|77808193|77811283|RP11-795F19.5/ENSG00000267127/clean|+	.	+
18	77906137	77906304	18|77906137|77906304|AC139100.2/ENSG00000267270/clean|+	.	+
18	9104223	9104941	18|9104223|9104941|NDUFV2/ENSG00000178127/clean|+	.	+
1	89294306	89294692	1|89294306|89294692|PKN2/ENSG00000065243/clean|+	.	+
1	89294306	89298426	1|89294306|89298426|PKN2/ENSG00000065243/clean|+	.	+
1	896180	896672	1|896180|896672|KLHL17/ENSG00000187961/clean|+	.	+
1	896932	897008	1|896932|897008|KLHL17/ENSG00000187961/clean|+	.	+
1	897130	897205	1|897130|897205|KLHL17/ENSG00000187961/clean|+	.	+
1	897427	897734	1|897427|897734|KLHL17/ENSG00000187961/clean|+	.	+
1	898633	898716	1|898633|898716|KLHL17/ENSG00000187961/clean|+	.	+
1	898884	899299	1|898884|899299|KLHL17/ENSG00000187961/clean|+	.	+
1	899560	899728	1|899560|899728|KLHL17/ENSG00000187961/clean|+	.	+
1	90229252	90233776	1|90229252|90233776|LRRC8C/ENSG00000171488/clean|+	.	+
19	10400801	10401747	19|10400801|10401747|ICAM5/ENSG00000105376/clean|+	.	+
19	10405316	10406021	19|10405316|10406021|ICAM5/ENSG00000105376/clean|+	.	+
19	10406288	10407014	19|10406288|10407014|ICAM5/ENSG00000105376/clean|+	.	+
19	1042396	1042744	19|1042396|1042744|ABCA7/ENSG00000064687/clean|+	.	+
19	10747818	10748207	19|10747818|10748207|SLC44A2/ENSG00000129353/clean|+	.	+
19	10751757	10752055	19|10751757|10752055|AC011475.1/ENSG00000226104/clean|+	.	+
19	11042936	11044036	19|11042936|11044036|C19orf52/ENSG00000142444/clean|+	.	+
19	11363226	11363458	19|11363226|11363458|DOCK6/ENSG00000130158/clean|-	.	-
19	11462673	11464053	19|11462673|11464053|CCDC159/ENSG00000183401/clean|+	.	+
19	11466248	11467477	19|11466248|11467477|DKFZP761J1410/ENSG00000105520/clean|+	.	+
19	11888552	11888930	19|11888552|11888930|ZNF441/ENSG00000197044/clean|+	.	+
19	11888552	11889144	19|11888552|11889144|ZNF441/ENSG00000197044/clean|+	.	+
19	11926864	11938381	19|11926864|11938381|ZNF440/ENSG00000171295/clean|+	.	+
19	11938455	11941097	19|11938455|11941097|ZNF440/ENSG00000171295/clean|+	.	+
19	11960128	11977010	19|11960128|11977010|ZNF439/ENSG00000171291/clean|+	.	+
19	12036088	12057995	19|12036088|12057995|ZNF700/ENSG00000196757/clean|+	.	+
19	12883858	12885374	19|12883858|12885374|HOOK2/ENSG00000095066/clean|-	.	-
19	13033462	13035494	19|13033462|13035494|FARSA/ENSG00000179115/clean|-	.	-
19	13216210	13216300	19|13216210|13216300|TRMT1/ENSG00000104907/clean|-	.	-
19	1357093	1358392	19|1357093|1358392|MUM1/ENSG00000160953/clean|+	.	+
19	1358463	1360134	19|1358463|1360134|MUM1/ENSG00000160953/clean|+	.	+
19	1358699	1360134	19|1358699|1360134|MUM1/ENSG00000160953/clean|+	.	+
19	13842764	13842988	19|13842764|13842988|CCDC130/ENSG00000104957/clean|+	.	+
19	13870086	13872304	19|13870086|13872304|CCDC130/ENSG00000104957/clean|+	.	+
19	14192820	14193280	19|14192820|14193280|C19orf67/ENSG00000188032/clean|-	.	-
19	14524826	14529740	19|14524826|14529740|DDX39A/ENSG00000123136/clean|-	.	-
19	14526800	14529740	19|14526800|14529740|DDX39A/ENSG00000123136/clean|-	.	-
19	14527217	14529740	19|14527217|14529740|DDX39A/ENSG00000123136/clean|-	.	-
19	14817585	14818728	19|14817585|14818728|ZNF333/ENSG00000160961/clean|+	.	+
19	14818777	14819139	19|14818777|14819139|ZNF333/ENSG00000160961/clean|+	.	+
19	1482474	1482894	19|1482474|1482894|PCSK4/ENSG00000115257/clean|-	.	-
19	15484151	15484596	19|15484151|15484596|AKAP8/ENSG00000105127/clean|-	.	-
19	15536579	15537792	19|15536579|15537792|WIZ/ENSG00000011451/clean|-	.	-
19	15760993	15763378	19|15760993|15763378|CYP4F3/ENSG00000186529/clean|+	.	+
19	1585213	1591983	19|1585213|1591983|MBD3/ENSG00000071655/clean|-	.	-
19	1585213	1592275	19|1585213|1592275|MBD3/ENSG00000071655/clean|-	.	-
19	1585213	1592520	19|1585213|1592520|MBD3/ENSG00000071655/clean|-	.	-
19	1585213	1592616	19|1585213|1592616|MBD3/ENSG00000071655/clean|-	.	-
19	16186519	16186856	19|16186519|16186856|TPM4/ENSG00000167460/clean|+	.	+
19	16187940	16191724	19|16187940|16191724|TPM4/ENSG00000167460/clean|+	.	+
19	16192153	16192250	19|16192153|16192250|TPM4/ENSG00000167460/clean|+	.	+
19	16791295	16799733	19|16791295|16799733|TMEM38A/ENSG00000072954/clean|+	.	+
19	16982209	16986865	19|16982209|16986865|SIN3B/ENSG00000127511/clean|+	.	+
19	17321661	17322459	19|17321661|17322459|MYO9B/ENSG00000099331/clean|+	.	+
19	17394771	17394897	19|17394771|17394897|ANKLE1/ENSG00000160117/clean|+	.	+
19	17643197	17644333	19|17643197|17644333|FAM129C/ENSG00000167483/clean|+	.	+
19	17643197	17644395	19|17643197|17644395|FAM129C/ENSG00000167483/clean|+	.	+
19	17946860	17947937	19|17946860|17947937|JAK3/ENSG00000105639/clean|-	.	-
19	1805957	1806095	19|1805957|1806095|ATP8B3/ENSG00000130270/clean|-	.	-
19	1808334	1809641	19|1808334|1809641|ATP8B3/ENSG00000130270/clean|-	.	-
19	18118180	18118398	19|18118180|18118398|ARRDC2/ENSG00000105643/clean|+	.	+
19	18133476	18141504	19|18133476|18141504|CTB-52I2.4/ENSG00000268032/clean|+	.	+
19	18170423	18170703	19|18170423|18170703|IL12RB1/ENSG00000096996/clean|-	.	-
19	19017044	19021375	19|19017044|19021375|COPE/ENSG00000105669/clean|-	.	-
19	1908634	1911888	19|1908634|1911888|ADAT3/ENSG00000213638/clean|+	.	+
19	1918658	1921739	19|1918658|1921739|SCAMP4/ENSG00000227500/clean|+	.	+
19	19217194	19218702	19|19217194|19218702|SLC25A42/ENSG00000181035/clean|+	.	+
19	19639800	19640172	19|19639800|19640172|YJEFN3/ENSG00000250067/clean|+	.	+
19	19639800	19643440	19|19639800|19643440|YJEFN3/ENSG00000250067/clean|+	.	+
19	19640322	19643440	19|19640322|19643440|YJEFN3/ENSG00000250067/clean|+	.	+
19	19640326	19643440	19|19640326|19643440|CTC-260F20.3/ENSG00000258674/clean|+	.	+
19	19643549	19643912	19|19643549|19643912|CTC-260F20.3/ENSG00000258674/clean|+	.	+
19	19643549	19645842	19|19643549|19645842|YJEFN3/ENSG00000250067/clean|+	.	+
1	91967039	91967210	1|91967039|91967210|CDC7/ENSG00000097046/clean|+	.	+
19	19681108	19681394	19|19681108|19681394|PBX4/ENSG00000105717/clean|-	.	-
19	20718956	20727424	19|20718956|20727424|ZNF737/ENSG00000237440/clean|-	.	-
19	20976684	20981806	19|20976684|20981806|ZNF66/ENSG00000160229/clean|+	.	+
19	20976684	20988632	19|20976684|20988632|ZNF66/ENSG00000160229/clean|+	.	+
19	21119473	21127057	19|21119473|21127057|ZNF85/ENSG00000105750/clean|+	.	+
19	21127102	21129105	19|21127102|21129105|ZNF85/ENSG00000105750/clean|+	.	+
19	21369090	21372667	19|21369090|21372667|ZNF431/ENSG00000196705/clean|+	.	+
19	21588057	21588559	19|21588057|21588559|ZNF493/ENSG00000196268/clean|+	.	+
19	21588057	21588562	19|21588057|21588562|ZNF493/ENSG00000196268/clean|+	.	+
19	21588658	21590274	19|21588658|21590274|ZNF493/ENSG00000196268/clean|+	.	+
19	21688882	21690321	19|21688882|21690321|ZNF429/ENSG00000197013/clean|+	.	+
19	22020836	22021640	19|22020836|22021640|ZNF43/ENSG00000198521/clean|-	.	-
19	22026128	22028193	19|22026128|22028193|ZNF43/ENSG00000198521/clean|-	.	-
19	22026128	22028231	19|22026128|22028231|ZNF43/ENSG00000198521/clean|-	.	-
19	23487933	23490117	19|23487933|23490117|ZNF91/ENSG00000167232/clean|-	.	-
19	23491899	23541531	19|23491899|23541531|ZNF91/ENSG00000167232/clean|-	.	-
19	23521856	23522032	19|23521856|23522032|ZNF91/ENSG00000167232/clean|-	.	-
19	23521856	23541231	19|23521856|23541231|ZNF91/ENSG00000167232/clean|-	.	-
19	23522062	23524971	19|23522062|23524971|ZNF91/ENSG00000167232/clean|-	.	-
19	23525067	23541231	19|23525067|23541231|ZNF91/ENSG00000167232/clean|-	.	-
19	2416807	2417999	19|2416807|2417999|TMPRSS9/ENSG00000178297/clean|+	.	+
19	24289445	24290017	19|24289445|24290017|ZNF254/ENSG00000213096/clean|+	.	+
19	2823110	2827614	19|2823110|2827614|ZNF554/ENSG00000172006/clean|+	.	+
1	92949143	92950002	1|92949143|92950002|GFI1/ENSG00000162676/clean|-	.	-
1	92949143	92951570	1|92949143|92951570|GFI1/ENSG00000162676/clean|-	.	-
1	92949143	92952282	1|92949143|92952282|GFI1/ENSG00000162676/clean|-	.	-
19	2987788	2987895	19|2987788|2987895|TLE6/ENSG00000104953/clean|+	.	+
19	30193884	30199160	19|30193884|30199160|C19orf12/ENSG00000131943/clean|-	.	-
19	30193884	30205813	19|30193884|30205813|C19orf12/ENSG00000131943/clean|-	.	-
1	9322387	9323567	1|9322387|9323567|H6PD/ENSG00000049239/clean|+	.	+
19	33655171	33663253	19|33655171|33663253|WDR88/ENSG00000166359/clean|+	.	+
19	33663346	33665087	19|33663346|33665087|WDR88/ENSG00000166359/clean|+	.	+
19	33663346	33666301	19|33663346|33666301|WDR88/ENSG00000166359/clean|+	.	+
19	33665202	33666301	19|33665202|33666301|WDR88/ENSG00000166359/clean|+	.	+
1	934993	935071	1|934993|935071|HES4/ENSG00000188290/clean|-	.	-
19	35173802	35174056	19|35173802|35174056|ZNF302/ENSG00000089335/clean|+	.	+
19	35173802	35174059	19|35173802|35174059|ZNF302/ENSG00000089335/clean|+	.	+
19	35174143	35174896	19|35174143|35174896|ZNF302/ENSG00000089335/clean|+	.	+
19	35174143	35175156	19|35174143|35175156|ZNF302/ENSG00000089335/clean|+	.	+
19	35766328	35766685	19|35766328|35766685|USF2/ENSG00000105698/clean|+	.	+
19	35819753	35820091	19|35819753|35820091|CD22/ENSG00000012124/clean|+	.	+
19	35821563	35822921	19|35821563|35822921|CD22/ENSG00000012124/clean|+	.	+
19	35822977	35823449	19|35822977|35823449|CD22/ENSG00000012124/clean|+	.	+
19	35822977	35823455	19|35822977|35823455|CD22/ENSG00000012124/clean|+	.	+
19	35822977	35823496	19|35822977|35823496|CD22/ENSG00000012124/clean|+	.	+
19	35822977	35823555	19|35822977|35823555|CD22/ENSG00000012124/clean|+	.	+
19	36206409	36206658	19|36206409|36206658|ZBTB32/ENSG00000011590/clean|+	.	+
19	36206409	36206840	19|36206409|36206840|ZBTB32/ENSG00000011590/clean|+	.	+
19	36206732	36206840	19|36206732|36206840|ZBTB32/ENSG00000011590/clean|+	.	+
19	36206909	36207034	19|36206909|36207034|ZBTB32/ENSG00000011590/clean|+	.	+
19	36207199	36207379	19|36207199|36207379|ZBTB32/ENSG00000011590/clean|+	.	+
19	36214405	36214633	19|36214405|36214633|KMT2B/ENSG00000272333/clean|+	.	+
19	36387171	36387293	19|36387171|36387293|NFKBID/ENSG00000167604/clean|-	.	-
19	36387733	36387814	19|36387733|36387814|NFKBID/ENSG00000167604/clean|-	.	-
19	36496339	36497324	19|36496339|36497324|SYNE4/ENSG00000181392/clean|-	.	-
19	36496339	36497503	19|36496339|36497503|SYNE4/ENSG00000181392/clean|-	.	-
19	36496339	36499455	19|36496339|36499455|SYNE4/ENSG00000181392/clean|-	.	-
19	37039224	37042778	19|37039224|37042778|ZNF529/ENSG00000186020/clean|-	.	-
19	37039224	37045571	19|37039224|37045571|ZNF529/ENSG00000186020/clean|-	.	-
19	37815167	37819480	19|37815167|37819480|HKR1/ENSG00000181666/clean|+	.	+
19	37835923	37837324	19|37835923|37837324|HKR1/ENSG00000181666/clean|+	.	+
19	38706899	38706992	19|38706899|38706992|DPF1/ENSG00000011332/clean|-	.	-
19	39228278	39228912	19|39228278|39228912|CAPN12/ENSG00000182472/clean|-	.	-
19	39408467	39408554	19|39408467|39408554|SARS2/ENSG00000104835/clean|-	.	-
19	39412236	39412641	19|39412236|39412641|SARS2/ENSG00000104835/clean|-	.	-
19	39412236	39412877	19|39412236|39412877|SARS2/ENSG00000104835/clean|-	.	-
19	39412307	39412877	19|39412307|39412877|CTC-360G5.8/ENSG00000269547/clean|-	.	-
19	39839029	39842456	19|39839029|39842456|SAMD4B/ENSG00000179134/clean|+	.	+
19	39897572	39898384	19|39897572|39898384|ZFP36/ENSG00000128016/clean|+	.	+
19	39932365	39936080	19|39932365|39936080|SUPT5H/ENSG00000196235/clean|+	.	+
19	39983408	39983934	19|39983408|39983934|TIMM50/ENSG00000105197/clean|+	.	+
19	40176292	40176824	19|40176292|40176824|LGALS17A/ENSG00000226025/clean|+	.	+
19	40490178	40499316	19|40490178|40499316|ZNF546/ENSG00000187187/clean|+	.	+
19	40561483	40562007	19|40561483|40562007|ZNF780B/ENSG00000128000/clean|-	.	-
19	40774992	40785013	19|40774992|40785013|AKT2/ENSG00000105221/clean|-	.	-
19	40775447	40776404	19|40775447|40776404|AKT2/ENSG00000105221/clean|-	.	-
19	40788683	40790671	19|40788683|40790671|AKT2/ENSG00000105221/clean|-	.	-
19	40865602	40871624	19|40865602|40871624|PLD3/ENSG00000105223/clean|+	.	+
19	4099849	4099987	19|4099849|4099987|MAP2K2/ENSG00000126934/clean|-	.	-
19	41115777	41116437	19|41115777|41116437|LTBP4/ENSG00000090006/clean|+	.	+
19	41119944	41120220	19|41119944|41120220|LTBP4/ENSG00000090006/clean|+	.	+
19	41211079	41211229	19|41211079|41211229|ADCK4/ENSG00000123815/clean|-	.	-
19	41211086	41211229	19|41211086|41211229|ADCK4/ENSG00000123815/clean|-	.	-
19	42071410	42071921	19|42071410|42071921|CEACAM21/ENSG00000007129/clean|+	.	+
19	42401475	42402094	19|42401475|42402094|ARHGEF1/ENSG00000076928/clean|+	.	+
19	42402262	42402590	19|42402262|42402590|ARHGEF1/ENSG00000076928/clean|+	.	+
19	42754717	42757993	19|42754717|42757993|ERF/ENSG00000105722/clean|-	.	-
19	42755592	42757993	19|42755592|42757993|ERF/ENSG00000105722/clean|-	.	-
19	44339744	44351090	19|44339744|44351090|ZNF283/ENSG00000167637/clean|+	.	+
19	44341284	44345037	19|44341284|44345037|ZNF283/ENSG00000167637/clean|+	.	+
19	44341331	44345611	19|44341331|44345611|ZNF283/ENSG00000167637/clean|+	.	+
19	44341331	44351090	19|44341331|44351090|ZNF283/ENSG00000167637/clean|+	.	+
19	44341424	44344858	19|44341424|44344858|ZNF283/ENSG00000167637/clean|+	.	+
19	44384288	44388107	19|44384288|44388107|ZNF404/ENSG00000176222/clean|-	.	-
19	44472236	44492610	19|44472236|44492610|ZNF155/ENSG00000204920/clean|+	.	+
19	44576444	44580474	19|44576444|44580474|ZNF284/ENSG00000186026/clean|+	.	+
19	44671035	44671971	19|44671035|44671971|ZNF226/ENSG00000167380/clean|+	.	+
19	44673781	44674192	19|44673781|44674192|ZNF226/ENSG00000167380/clean|+	.	+
19	45251385	45251951	19|45251385|45251951|BCL3/ENSG00000069399/clean|+	.	+
19	45595415	45596341	19|45595415|45596341|PPP1R37/ENSG00000104866/clean|+	.	+
19	45895598	45898693	19|45895598|45898693|PPP1R13L/ENSG00000104881/clean|-	.	-
19	46010145	46010819	19|46010145|46010819|VASP/ENSG00000125753/clean|+	.	+
19	46180366	46180580	19|46180366|46180580|GIPR/ENSG00000010310/clean|+	.	+
19	46181037	46181163	19|46181037|46181163|GIPR/ENSG00000010310/clean|+	.	+
19	46181484	46184861	19|46181484|46184861|GIPR/ENSG00000010310/clean|+	.	+
19	46405083	46405827	19|46405083|46405827|MYPOP/ENSG00000176182/clean|-	.	-
19	4704269	4719934	19|4704269|4719934|DPP9/ENSG00000142002/clean|-	.	-
19	47124929	47126714	19|47124929|47126714|PTGIR/ENSG00000160013/clean|-	.	-
19	47126574	47126714	19|47126574|47126714|PTGIR/ENSG00000160013/clean|-	.	-
19	47127494	47128253	19|47127494|47128253|PTGIR/ENSG00000160013/clean|-	.	-
19	47219792	47220071	19|47219792|47220071|PRKD2/ENSG00000105287/clean|-	.	-
19	47251974	47257092	19|47251974|47257092|FKRP/ENSG00000181027/clean|+	.	+
19	47251974	47257505	19|47251974|47257505|FKRP/ENSG00000181027/clean|+	.	+
19	47251974	47258791	19|47251974|47258791|FKRP/ENSG00000181027/clean|+	.	+
19	47852609	47856010	19|47852609|47856010|DHX34/ENSG00000134815/clean|+	.	+
19	47984891	47986382	19|47984891|47986382|KPTN/ENSG00000118162/clean|-	.	-
19	48283388	48283990	19|48283388|48283990|SEPW1/ENSG00000178980/clean|+	.	+
19	48846066	48846577	19|48846066|48846577|TMEM143/ENSG00000161558/clean|-	.	-
19	49384383	49385255	19|49384383|49385255|TULP2/ENSG00000104804/clean|-	.	-
19	49384383	49385288	19|49384383|49385288|TULP2/ENSG00000104804/clean|-	.	-
19	49385460	49387010	19|49385460|49387010|TULP2/ENSG00000104804/clean|-	.	-
19	49387109	49387188	19|49387109|49387188|TULP2/ENSG00000104804/clean|-	.	-
19	49398419	49399686	19|49398419|49399686|TULP2/ENSG00000104804/clean|-	.	-
19	49398760	49399686	19|49398760|49399686|TULP2/ENSG00000104804/clean|-	.	-
19	49398760	49399695	19|49398760|49399695|TULP2/ENSG00000104804/clean|-	.	-
19	49621275	49621608	19|49621275|49621608|LIN7B/ENSG00000104863/clean|+	.	+
19	49809389	49812132	19|49809389|49812132|SLC6A16/ENSG00000063127/clean|-	.	-
19	49809389	49812557	19|49809389|49812557|SLC6A16/ENSG00000063127/clean|-	.	-
19	49809389	49812907	19|49809389|49812907|SLC6A16/ENSG00000063127/clean|-	.	-
19	49812374	49812557	19|49812374|49812557|SLC6A16/ENSG00000063127/clean|-	.	-
19	49812668	49812907	19|49812668|49812907|SLC6A16/ENSG00000063127/clean|-	.	-
19	49813083	49813296	19|49813083|49813296|SLC6A16/ENSG00000063127/clean|-	.	-
19	49813423	49813609	19|49813423|49813609|SLC6A16/ENSG00000063127/clean|-	.	-
19	49813767	49814189	19|49813767|49814189|SLC6A16/ENSG00000063127/clean|-	.	-
19	50170344	50173693	19|50170344|50173693|BCL2L12/ENSG00000126453/clean|+	.	+
19	50183186	50183396	19|50183186|50183396|PRMT1/ENSG00000126457/clean|+	.	+
19	50383659	50384524	19|50383659|50384524|TBC1D17/ENSG00000104946/clean|+	.	+
19	50383659	50384530	19|50383659|50384530|TBC1D17/ENSG00000104946/clean|+	.	+
19	50414623	50416155	19|50414623|50416155|NUP62/ENSG00000213024/clean|-	.	-
19	50414623	50420864	19|50414623|50420864|NUP62/ENSG00000213024/clean|-	.	-
19	50416416	50420864	19|50416416|50420864|NUP62/ENSG00000213024/clean|-	.	-
19	50421069	50421764	19|50421069|50421764|NUP62/ENSG00000213024/clean|-	.	-
19	50819348	50823479	19|50819348|50823479|KCNC3/ENSG00000131398/clean|-	.	-
19	50819348	50823849	19|50819348|50823849|KCNC3/ENSG00000131398/clean|-	.	-
19	5111555	5111785	19|5111555|5111785|KDM4B/ENSG00000127663/clean|+	.	+
19	51305871	51306809	19|51305871|51306809|C19orf48/ENSG00000167747/clean|-	.	-
19	51379195	51379727	19|51379195|51379727|KLK2/ENSG00000167751/clean|+	.	+
19	51380014	51380127	19|51380014|51380127|KLK2/ENSG00000167751/clean|+	.	+
19	51380014	51380140	19|51380014|51380140|KLK2/ENSG00000167751/clean|+	.	+
19	51398948	51399582	19|51398948|51399582|KLKP1/ENSG00000197588/clean|-	.	-
19	52146650	52146789	19|52146650|52146789|SIGLEC14/ENSG00000254415/clean|-	.	-
19	52146925	52147031	19|52146925|52147031|SIGLEC14/ENSG00000254415/clean|-	.	-
19	52364231	52374880	19|52364231|52374880|ZNF577/ENSG00000161551/clean|-	.	-
19	52550313	52567746	19|52550313|52567746|ZNF432/ENSG00000256087/clean|-	.	-
19	52597224	52598827	19|52597224|52598827|ZNF841/ENSG00000197608/clean|-	.	-
19	52917621	52918376	19|52917621|52918376|ZNF528/ENSG00000167555/clean|+	.	+
19	52918292	52918376	19|52918292|52918376|ZNF528/ENSG00000167555/clean|+	.	+
19	53059303	53073292	19|53059303|53073292|ZNF701/ENSG00000167562/clean|+	.	+
19	53122018	53122188	19|53122018|53122188|ZNF83/ENSG00000167766/clean|-	.	-
19	53138406	53158813	19|53138406|53158813|ZNF83/ENSG00000167766/clean|-	.	-
19	53224520	53227123	19|53224520|53227123|ZNF611/ENSG00000213020/clean|-	.	-
19	53396872	53397031	19|53396872|53397031|ZNF320/ENSG00000182986/clean|-	.	-
19	53396872	53400772	19|53396872|53400772|ZNF320/ENSG00000182986/clean|-	.	-
19	53397109	53400772	19|53397109|53400772|ZNF320/ENSG00000182986/clean|-	.	-
19	53397180	53400772	19|53397180|53400772|ZNF320/ENSG00000182986/clean|-	.	-
19	53397473	53398591	19|53397473|53398591|ZNF320/ENSG00000182986/clean|-	.	-
19	53398688	53400772	19|53398688|53400772|ZNF320/ENSG00000182986/clean|-	.	-
19	53399035	53400772	19|53399035|53400772|ZNF320/ENSG00000182986/clean|-	.	-
19	53580665	53588370	19|53580665|53588370|ZNF160/ENSG00000170949/clean|-	.	-
19	536278	541360	19|536278|541360|CDC34/ENSG00000099804/clean|+	.	+
19	53652062	53652493	19|53652062|53652493|ZNF347/ENSG00000197937/clean|-	.	-
19	53652065	53652493	19|53652065|53652493|ZNF347/ENSG00000197937/clean|-	.	-
19	53693573	53694971	19|53693573|53694971|ZNF665/ENSG00000197497/clean|-	.	-
19	53695088	53696564	19|53695088|53696564|ZNF665/ENSG00000197497/clean|-	.	-
19	538768	538931	19|538768|538931|CDC34/ENSG00000099804/clean|+	.	+
19	53926755	53928323	19|53926755|53928323|ZNF765/ENSG00000196417/clean|+	.	+
19	53928400	53928582	19|53928400|53928582|ZNF765/ENSG00000196417/clean|+	.	+
19	53948528	53950398	19|53948528|53950398|ZNF761/ENSG00000160336/clean|+	.	+
19	53952888	53957900	19|53952888|53957900|ZNF761/ENSG00000160336/clean|+	.	+
19	53952892	53953132	19|53952892|53953132|ZNF761/ENSG00000160336/clean|+	.	+
19	53952892	53953136	19|53952892|53953136|ZNF761/ENSG00000160336/clean|+	.	+
19	54850172	54850330	19|54850172|54850330|LILRA4/ENSG00000239961/clean|-	.	-
19	55173639	55173959	19|55173639|55173959|LILRB4/ENSG00000186818/clean|+	.	+
19	55502533	55502867	19|55502533|55502867|NLRP2/ENSG00000022556/clean|+	.	+
19	55604444	55604520	19|55604444|55604520|PPP1R12C/ENSG00000125503/clean|-	.	-
19	5587410	5587711	19|5587410|5587711|SAFB2/ENSG00000130254/clean|-	.	-
19	56117098	56124958	19|56117098|56124958|ZNF865/ENSG00000261221/clean|+	.	+
19	56134010	56135812	19|56134010|56135812|ZNF784/ENSG00000179922/clean|-	.	-
19	56134010	56135849	19|56134010|56135849|ZNF784/ENSG00000179922/clean|-	.	-
19	5705958	5712473	19|5705958|5712473|LONP1/ENSG00000196365/clean|-	.	-
19	575140	577773	19|575140|577773|BSG/ENSG00000172270/clean|+	.	+
19	57901482	57905410	19|57901482|57905410|ZNF548/ENSG00000188785/clean|+	.	+
19	57901482	57905555	19|57901482|57905555|AC003002.6/ENSG00000269533/clean|+	.	+
19	57902213	57904155	19|57902213|57904155|ZNF548/ENSG00000188785/clean|+	.	+
19	57902213	57904168	19|57902213|57904168|ZNF548/ENSG00000188785/clean|+	.	+
19	57902213	57905555	19|57902213|57905555|ZNF548/ENSG00000188785/clean|+	.	+
19	58001553	58002835	19|58001553|58002835|ZNF419/ENSG00000105136/clean|+	.	+
19	58001553	58002838	19|58001553|58002838|ZNF419/ENSG00000105136/clean|+	.	+
19	58145273	58145390	19|58145273|58145390|ZNF211/ENSG00000121417/clean|+	.	+
19	58145429	58145996	19|58145429|58145996|ZNF211/ENSG00000121417/clean|+	.	+
19	58411882	58413024	19|58411882|58413024|ZNF417/ENSG00000173480/clean|-	.	-
19	58963071	58963494	19|58963071|58963494|ZNF324B/ENSG00000249471/clean|+	.	+
19	58980673	58981094	19|58980673|58981094|ZNF324/ENSG00000083812/clean|+	.	+
19	59011057	59011705	19|59011057|59011705|SLC27A5/ENSG00000083807/clean|-	.	-
19	59012073	59012652	19|59012073|59012652|SLC27A5/ENSG00000083807/clean|-	.	-
19	59029040	59030385	19|59029040|59030385|ZBTB45/ENSG00000119574/clean|-	.	-
19	59029040	59030629	19|59029040|59030629|ZBTB45/ENSG00000119574/clean|-	.	-
19	59029040	59030983	19|59029040|59030983|ZBTB45/ENSG00000119574/clean|-	.	-
19	6479729	6481689	19|6479729|6481689|DENND1C/ENSG00000205744/clean|-	.	-
19	6479913	6481689	19|6479913|6481689|DENND1C/ENSG00000205744/clean|-	.	-
19	6480062	6481660	19|6480062|6481660|DENND1C/ENSG00000205744/clean|-	.	-
19	6480062	6481689	19|6480062|6481689|DENND1C/ENSG00000205744/clean|-	.	-
19	6583489	6586164	19|6583489|6586164|CD70/ENSG00000125726/clean|-	.	-
19	6591066	6592426	19|6591066|6592426|CD70/ENSG00000125726/clean|-	.	-
19	8528522	8533699	19|8528522|8533699|HNRNPM/ENSG00000099783/clean|+	.	+
1	987396	988840	1|987396|988840|AGRN/ENSG00000188157/clean|+	.	+
19	918668	919489	19|918668|919489|KISS1R/ENSG00000116014/clean|+	.	+
19	983250	983961	19|983250|983961|WDR18/ENSG00000065268/clean|+	.	+
19	9872841	9873957	19|9872841|9873957|ZNF846/ENSG00000196605/clean|-	.	-
19	9872844	9873957	19|9872844|9873957|ZNF846/ENSG00000196605/clean|-	.	-
19	9873149	9873957	19|9873149|9873957|ZNF846/ENSG00000196605/clean|-	.	-
19	9923950	9929220	19|9923950|9929220|FBXL12/ENSG00000127452/clean|-	.	-
19	9947556	9948692	19|9947556|9948692|PIN1/ENSG00000127445/clean|+	.	+
20	13782519	13783795	20|13782519|13783795|NDUFAF5/ENSG00000101247/clean|+	.	+
20	15866456	15913920	20|15866456|15913920|MACROD2/ENSG00000172264/clean|+	.	+
20	15967446	15967710	20|15967446|15967710|MACROD2/ENSG00000172264/clean|+	.	+
20	18278706	18278932	20|18278706|18278932|ZNF133/ENSG00000125846/clean|+	.	+
20	18278706	18286311	20|18278706|18286311|ZNF133/ENSG00000125846/clean|+	.	+
20	18278706	18286324	20|18278706|18286324|ZNF133/ENSG00000125846/clean|+	.	+
20	18279108	18285651	20|18279108|18285651|ZNF133/ENSG00000125846/clean|+	.	+
20	18285822	18286324	20|18285822|18286324|ZNF133/ENSG00000125846/clean|+	.	+
20	25667102	25677394	20|25667102|25677394|ZNF337/ENSG00000130684/clean|-	.	-
20	257520	257684	20|257520|257684|C20orf96/ENSG00000196476/clean|-	.	-
20	2777089	2777172	20|2777089|2777172|CPXM1/ENSG00000088882/clean|-	.	-
20	2816355	2818877	20|2816355|2818877|PCED1A/ENSG00000132635/clean|-	.	-
20	2816960	2818877	20|2816960|2818877|PCED1A/ENSG00000132635/clean|-	.	-
20	30948389	30948512	20|30948389|30948512|ASXL1/ENSG00000171456/clean|+	.	+
20	3190181	3193903	20|3190181|3193903|ITPA/ENSG00000125877/clean|+	.	+
20	31998137	32000101	20|31998137|32000101|SNTA1/ENSG00000101400/clean|-	.	-
20	32000588	32005524	20|32000588|32005524|SNTA1/ENSG00000101400/clean|-	.	-
20	32211102	32211578	20|32211102|32211578|CBFA2T2/ENSG00000078699/clean|+	.	+
20	32211102	32212569	20|32211102|32212569|CBFA2T2/ENSG00000078699/clean|+	.	+
20	32211660	32212569	20|32211660|32212569|CBFA2T2/ENSG00000078699/clean|+	.	+
20	33437863	33438584	20|33437863|33438584|GGT7/ENSG00000131067/clean|-	.	-
20	33437863	33439033	20|33437863|33439033|GGT7/ENSG00000131067/clean|-	.	-
20	33438000	33439033	20|33438000|33439033|GGT7/ENSG00000131067/clean|-	.	-
20	33438720	33439033	20|33438720|33439033|GGT7/ENSG00000131067/clean|-	.	-
20	33439171	33439957	20|33439171|33439957|GGT7/ENSG00000131067/clean|-	.	-
20	33442726	33444608	20|33442726|33444608|GGT7/ENSG00000131067/clean|-	.	-
20	33448124	33449247	20|33448124|33449247|GGT7/ENSG00000131067/clean|-	.	-
20	34195078	34195336	20|34195078|34195336|FER1L4/ENSG00000088340/clean|-	.	-
20	34195088	34195336	20|34195088|34195336|FER1L4/ENSG00000088340/clean|-	.	-
20	34204229	34205057	20|34204229|34205057|SPAG4/ENSG00000061656/clean|+	.	+
20	34205508	34205700	20|34205508|34205700|SPAG4/ENSG00000061656/clean|+	.	+
20	34205508	34206690	20|34205508|34206690|SPAG4/ENSG00000061656/clean|+	.	+
20	34205762	34206008	20|34205762|34206008|SPAG4/ENSG00000061656/clean|+	.	+
20	34206052	34206371	20|34206052|34206371|SPAG4/ENSG00000061656/clean|+	.	+
20	34206397	34206533	20|34206397|34206533|SPAG4/ENSG00000061656/clean|+	.	+
20	34301329	34301753	20|34301329|34301753|RBM39/ENSG00000131051/clean|-	.	-
20	34323003	34324434	20|34323003|34324434|RBM39/ENSG00000131051/clean|-	.	-
20	34327469	34328446	20|34327469|34328446|RBM39/ENSG00000131051/clean|-	.	-
20	35126005	35128005	20|35126005|35128005|DLGAP4/ENSG00000080845/clean|+	.	+
20	35399427	35402064	20|35399427|35402064|DSN1/ENSG00000149636/clean|-	.	-
20	35399596	35399827	20|35399596|35399827|DSN1/ENSG00000149636/clean|-	.	-
20	35399596	35402064	20|35399596|35402064|DSN1/ENSG00000149636/clean|-	.	-
20	35399876	35401796	20|35399876|35401796|DSN1/ENSG00000149636/clean|-	.	-
20	35399876	35401883	20|35399876|35401883|DSN1/ENSG00000149636/clean|-	.	-
20	35399876	35402064	20|35399876|35402064|DSN1/ENSG00000149636/clean|-	.	-
20	36124094	36137505	20|36124094|36137505|BLCAP/ENSG00000166619/clean|-	.	-
20	36130956	36137505	20|36130956|36137505|BLCAP/ENSG00000166619/clean|-	.	-
20	36137614	36147633	20|36137614|36147633|BLCAP/ENSG00000166619/clean|-	.	-
20	39791365	39791597	20|39791365|39791597|PLCG1/ENSG00000124181/clean|+	.	+
20	39791632	39791842	20|39791632|39791842|PLCG1/ENSG00000124181/clean|+	.	+
20	400375	401514	20|400375|401514|RBCK1/ENSG00000125826/clean|+	.	+
20	42159059	42159437	20|42159059|42159437|L3MBTL1/ENSG00000185513/clean|+	.	+
20	42159529	42161412	20|42159529|42161412|L3MBTL1/ENSG00000185513/clean|+	.	+
20	42163034	42163467	20|42163034|42163467|L3MBTL1/ENSG00000185513/clean|+	.	+
20	42835959	42836193	20|42835959|42836193|OSER1/ENSG00000132823/clean|-	.	-
20	43602074	43602740	20|43602074|43602740|STK4/ENSG00000101109/clean|+	.	+
20	43602074	43602869	20|43602074|43602869|STK4/ENSG00000101109/clean|+	.	+
20	44987597	44991724	20|44987597|44991724|SLC35C2/ENSG00000080189/clean|-	.	-
20	44987597	44992678	20|44987597|44992678|SLC35C2/ENSG00000080189/clean|-	.	-
20	4773700	4775901	20|4773700|4775901|RASSF2/ENSG00000101265/clean|-	.	-
20	5092454	5093388	20|5092454|5093388|TMEM230/ENSG00000089063/clean|-	.	-
20	55045997	55046669	20|55045997|55046669|RTFDC1/ENSG00000022277/clean|+	.	+
20	56186986	56188218	20|56186986|56188218|ZBP1/ENSG00000124256/clean|-	.	-
20	56807978	56810332	20|56807978|56810332|PPP4R1L/ENSG00000124224/clean|-	.	-
20	56811330	56813266	20|56811330|56813266|PPP4R1L/ENSG00000124224/clean|-	.	-
20	56814458	56814715	20|56814458|56814715|PPP4R1L/ENSG00000124224/clean|-	.	-
20	56821308	56822377	20|56821308|56822377|PPP4R1L/ENSG00000124224/clean|-	.	-
20	57287635	57288475	20|57287635|57288475|NPEPL1/ENSG00000215440/clean|+	.	+
20	57288599	57288972	20|57288599|57288972|NPEPL1/ENSG00000215440/clean|+	.	+
20	6004068	6006816	20|6004068|6006816|CRLS1/ENSG00000088766/clean|+	.	+
20	6006884	6009317	20|6006884|6009317|CRLS1/ENSG00000088766/clean|+	.	+
20	60702873	60705339	20|60702873|60705339|LSM14B/ENSG00000149657/clean|+	.	+
20	60735017	60736491	20|60735017|60736491|SS18L1/ENSG00000184402/clean|+	.	+
20	60763861	60768471	20|60763861|60768471|MTG2/ENSG00000101181/clean|+	.	+
20	60777899	60778139	20|60777899|60778139|MTG2/ENSG00000101181/clean|+	.	+
20	60854405	60855064	20|60854405|60855064|OSBPL2/ENSG00000130703/clean|+	.	+
20	61300430	61303101	20|61300430|61303101|SLCO4A1/ENSG00000101187/clean|+	.	+
20	61300430	61303807	20|61300430|61303807|SLCO4A1/ENSG00000101187/clean|+	.	+
20	61595374	61595579	20|61595374|61595579|SLC17A9/ENSG00000101194/clean|+	.	+
20	61914203	61915202	20|61914203|61915202|ARFGAP1/ENSG00000101199/clean|+	.	+
20	62162280	62163878	20|62162280|62163878|PTK6/ENSG00000101213/clean|-	.	-
20	62272750	62273460	20|62272750|62273460|STMN3/ENSG00000197457/clean|-	.	-
20	62365091	62365996	20|62365091|62365996|ZGPAT/ENSG00000197114/clean|+	.	+
20	62365127	62365996	20|62365127|62365996|ZGPAT/ENSG00000197114/clean|+	.	+
20	62517395	62518916	20|62517395|62518916|TPD52L2/ENSG00000101150/clean|+	.	+
20	62599305	62601166	20|62599305|62601166|ZNF512B/ENSG00000196700/clean|-	.	-
20	62609714	62610729	20|62609714|62610729|SAMD10/ENSG00000130590/clean|-	.	-
20	62887223	62890119	20|62887223|62890119|PCMTD2/ENSG00000203880/clean|+	.	+
20	62887223	62891294	20|62887223|62891294|PCMTD2/ENSG00000203880/clean|+	.	+
20	62887277	62891294	20|62887277|62891294|PCMTD2/ENSG00000203880/clean|+	.	+
20	62888404	62891294	20|62888404|62891294|PCMTD2/ENSG00000203880/clean|+	.	+
20	62890235	62891294	20|62890235|62891294|PCMTD2/ENSG00000203880/clean|+	.	+
20	62891531	62899320	20|62891531|62899320|PCMTD2/ENSG00000203880/clean|+	.	+
2	100022952	100024490	2|100022952|100024490|REV1/ENSG00000135945/clean|-	.	-
2	102972598	102972742	2|102972598|102972742|IL18R1/ENSG00000115604/clean|+	.	+
2	109499247	109501557	2|109499247|109501557|CCDC138/ENSG00000163006/clean|+	.	+
2	110301901	110302961	2|110301901|110302961|SEPT10/ENSG00000186522/clean|-	.	-
2	110301901	110303036	2|110301901|110303036|SEPT10/ENSG00000186522/clean|-	.	-
2	110301901	110303626	2|110301901|110303626|SEPT10/ENSG00000186522/clean|-	.	-
2	112989522	112990834	2|112989522|112990834|ZC3H8/ENSG00000144161/clean|-	.	-
2	114489225	114490941	2|114489225|114490941|SLC35F5/ENSG00000115084/clean|-	.	-
2	114489225	114492162	2|114489225|114492162|SLC35F5/ENSG00000115084/clean|-	.	-
2	114490980	114492162	2|114490980|114492162|SLC35F5/ENSG00000115084/clean|-	.	-
2	120861664	120865739	2|120861664|120865739|EPB41L5/ENSG00000115109/clean|+	.	+
2	120922486	120925041	2|120922486|120925041|EPB41L5/ENSG00000115109/clean|+	.	+
2	120925083	120925452	2|120925083|120925452|EPB41L5/ENSG00000115109/clean|+	.	+
2	120925083	120925455	2|120925083|120925455|EPB41L5/ENSG00000115109/clean|+	.	+
2	122159446	122160170	2|122159446|122160170|CLASP1/ENSG00000074054/clean|-	.	-
2	122165428	122168429	2|122165428|122168429|CLASP1/ENSG00000074054/clean|-	.	-
2	127809938	127810997	2|127809938|127810997|BIN1/ENSG00000136717/clean|-	.	-
2	127811021	127811480	2|127811021|127811480|BIN1/ENSG00000136717/clean|-	.	-
21	30333028	30338186	21|30333028|30338186|LTN1/ENSG00000198862/clean|-	.	-
21	30333855	30336898	21|30333855|30336898|LTN1/ENSG00000198862/clean|-	.	-
21	30444309	30445580	21|30444309|30445580|CCT8/ENSG00000156261/clean|-	.	-
2	130915838	130918758	2|130915838|130918758|SMPD4/ENSG00000136699/clean|-	.	-
2	131127763	131128129	2|131127763|131128129|PTPN18/ENSG00000072135/clean|+	.	+
2	132266181	132273174	2|132266181|132273174|AC093838.4/ENSG00000152117/clean|+	.	+
21	32493155	32496839	21|32493155|32496839|TIAM1/ENSG00000156299/clean|-	.	-
21	34127664	34131390	21|34127664|34131390|PAXBP1/ENSG00000159086/clean|-	.	-
21	34128679	34131390	21|34128679|34131390|PAXBP1/ENSG00000159086/clean|-	.	-
21	34131580	34132087	21|34131580|34132087|PAXBP1/ENSG00000159086/clean|-	.	-
2	135700244	135703458	2|135700244|135703458|CCNT2/ENSG00000082258/clean|+	.	+
2	135700244	135703670	2|135700244|135703670|CCNT2/ENSG00000082258/clean|+	.	+
2	135703545	135703670	2|135703545|135703670|CCNT2/ENSG00000082258/clean|+	.	+
2	135703716	135705305	2|135703716|135705305|CCNT2/ENSG00000082258/clean|+	.	+
21	42735343	42736330	21|42735343|42736330|MX2/ENSG00000183486/clean|+	.	+
21	43327893	43329567	21|43327893|43329567|C2CD2/ENSG00000157617/clean|-	.	-
21	43329632	43332440	21|43329632|43332440|C2CD2/ENSG00000157617/clean|-	.	-
21	43422612	43423005	21|43422612|43423005|ZBTB21/ENSG00000173276/clean|-	.	-
21	43422672	43423005	21|43422672|43423005|ZBTB21/ENSG00000173276/clean|-	.	-
2	143746473	143746910	2|143746473|143746910|KYNU/ENSG00000115919/clean|+	.	+
21	44263391	44270150	21|44263391|44270150|WDR4/ENSG00000160193/clean|-	.	-
2	145075155	145077285	2|145075155|145077285|GTDC1/ENSG00000121964/clean|-	.	-
21	45141787	45152019	21|45141787|45152019|PDXK/ENSG00000160209/clean|+	.	+
21	45380660	45387749	21|45380660|45387749|AGPAT3/ENSG00000160216/clean|+	.	+
21	46193602	46194635	21|46193602|46194635|UBE2G2/ENSG00000184787/clean|-	.	-
21	46193602	46197213	21|46193602|46197213|UBE2G2/ENSG00000184787/clean|-	.	-
21	46194735	46197213	21|46194735|46197213|UBE2G2/ENSG00000184787/clean|-	.	-
21	46285565	46292768	21|46285565|46292768|PTTG1IP/ENSG00000183255/clean|-	.	-
21	46355011	46355541	21|46355011|46355541|C21orf67/ENSG00000183250/clean|-	.	-
21	47738134	47742552	21|47738134|47742552|C21orf58/ENSG00000160298/clean|-	.	-
21	47862486	47863722	21|47862486|47863722|PCNT/ENSG00000160299/clean|+	.	+
21	47863861	47864606	21|47863861|47864606|PCNT/ENSG00000160299/clean|+	.	+
21	47976982	47977497	21|47976982|47977497|DIP2A/ENSG00000160305/clean|+	.	+
21	47980696	47981660	21|47980696|47981660|DIP2A/ENSG00000160305/clean|+	.	+
21	47981718	47983770	21|47981718|47983770|DIP2A/ENSG00000160305/clean|+	.	+
21	48078832	48080744	21|48078832|48080744|PRMT2/ENSG00000160310/clean|+	.	+
2	149228030	149240678	2|149228030|149240678|MBD5/ENSG00000204406/clean|+	.	+
2	152394758	152396857	2|152394758|152396857|NEB/ENSG00000183091/clean|-	.	-
2	152645761	152646265	2|152645761|152646265|ARL5A/ENSG00000162980/clean|-	.	-
2	152646396	152648271	2|152646396|152648271|ARL5A/ENSG00000162980/clean|-	.	-
2	157187303	157198551	2|157187303|157198551|NR4A2/ENSG00000153234/clean|-	.	-
2	158182174	158183720	2|158182174|158183720|ERMN/ENSG00000136541/clean|-	.	-
2	158182186	158183720	2|158182186|158183720|ERMN/ENSG00000136541/clean|-	.	-
2	158182186	158183984	2|158182186|158183984|ERMN/ENSG00000136541/clean|-	.	-
2	160755570	160761099	2|160755570|160761099|LY75-CD302/ENSG00000248672/clean|-	.	-
2	162017923	162018323	2|162017923|162018323|TANK/ENSG00000136560/clean|+	.	+
2	162017923	162019624	2|162017923|162019624|TANK/ENSG00000136560/clean|+	.	+
2	162018418	162019043	2|162018418|162019043|TANK/ENSG00000136560/clean|+	.	+
2	163163365	163167274	2|163163365|163167274|IFIH1/ENSG00000115267/clean|-	.	-
2	166721587	166727306	2|166721587|166727306|TTC21B/ENSG00000123607/clean|-	.	-
2	170554041	170554374	2|170554041|170554374|PHOSPHO2/ENSG00000144362/clean|+	.	+
2	170554041	170554402	2|170554041|170554402|KLHL23/ENSG00000213160/clean|+	.	+
2	170554492	170554696	2|170554492|170554696|PHOSPHO2/ENSG00000144362/clean|+	.	+
2	172930480	172930991	2|172930480|172930991|METAP1D/ENSG00000172878/clean|+	.	+
2	173486230	173488763	2|173486230|173488763|PDK1/ENSG00000152256/clean|+	.	+
2	174228623	174229522	2|174228623|174229522|CDCA7/ENSG00000144354/clean|+	.	+
2	175346715	175347600	2|175346715|175347600|GPR155/ENSG00000163328/clean|-	.	-
2	175346715	175347737	2|175346715|175347737|GPR155/ENSG00000163328/clean|-	.	-
2	175347646	175347737	2|175347646|175347737|GPR155/ENSG00000163328/clean|-	.	-
2	178998627	179001189	2|178998627|179001189|RBM45/ENSG00000155636/clean|+	.	+
2	179318347	179319058	2|179318347|179319058|DFNB59/ENSG00000204311/clean|+	.	+
2	182781732	182783049	2|182781732|182783049|SSFA2/ENSG00000138434/clean|+	.	+
2	18767657	18768768	2|18767657|18768768|NT5C1B-RDH14/ENSG00000250741/clean|-	.	-
2	18768439	18768768	2|18768439|18768768|NT5C1B-RDH14/ENSG00000250741/clean|-	.	-
2	18768858	18770704	2|18768858|18770704|NT5C1B-RDH14/ENSG00000250741/clean|-	.	-
2	190728954	190732524	2|190728954|190732524|PMS1/ENSG00000064933/clean|+	.	+
2	191514708	191520702	2|191514708|191520702|NAB1/ENSG00000138386/clean|+	.	+
2	191518506	191520702	2|191518506|191520702|NAB1/ENSG00000138386/clean|+	.	+
2	191520885	191524002	2|191520885|191524002|NAB1/ENSG00000138386/clean|+	.	+
2	197031001	197035557	2|197031001|197035557|STK17B/ENSG00000081320/clean|-	.	-
2	197854373	197858306	2|197854373|197858306|ANKRD44/ENSG00000065413/clean|-	.	-
2	20096887	20097629	2|20096887|20097629|TTC32/ENSG00000183891/clean|-	.	-
2	20096887	20101466	2|20096887|20101466|TTC32/ENSG00000183891/clean|-	.	-
2	20097796	20100790	2|20097796|20100790|TTC32/ENSG00000183891/clean|-	.	-
2	20097796	20101466	2|20097796|20101466|TTC32/ENSG00000183891/clean|-	.	-
2	201724469	201724847	2|201724469|201724847|CLK1/ENSG00000013441/clean|-	.	-
2	201724938	201725960	2|201724938|201725960|CLK1/ENSG00000013441/clean|-	.	-
2	201755308	201756640	2|201755308|201756640|NIF3L1/ENSG00000196290/clean|+	.	+
2	201755308	201756691	2|201755308|201756691|NIF3L1/ENSG00000196290/clean|+	.	+
2	201886598	201886781	2|201886598|201886781|FAM126B/ENSG00000155744/clean|-	.	-
2	201983624	201983750	2|201983624|201983750|CFLAR/ENSG00000003402/clean|+	.	+
2	207139670	207144263	2|207139670|207144263|ZDBF2/ENSG00000204186/clean|+	.	+
2	210867496	210868161	2|210867496|210868161|RPE/ENSG00000197713/clean|+	.	+
2	210892074	210893568	2|210892074|210893568|KANSL1L/ENSG00000144445/clean|-	.	-
2	216226349	216226691	2|216226349|216226691|FN1/ENSG00000115414/clean|-	.	-
2	216230353	216232585	2|216230353|216232585|FN1/ENSG00000115414/clean|-	.	-
2	216230353	216235016	2|216230353|216235016|FN1/ENSG00000115414/clean|-	.	-
22	18286627	18291609	22|18286627|18291609|MICAL3/ENSG00000243156/clean|-	.	-
22	18291703	18293468	22|18291703|18293468|MICAL3/ENSG00000243156/clean|-	.	-
22	18293579	18295272	22|18293579|18295272|MICAL3/ENSG00000243156/clean|-	.	-
2	218954085	218954409	2|218954085|218954409|RUFY4/ENSG00000188282/clean|+	.	+
2	219438514	219438713	2|219438514|219438713|RQCD1/ENSG00000144580/clean|+	.	+
2	219517023	219520872	2|219517023|219520872|ZNF142/ENSG00000115568/clean|-	.	-
2	219557016	219557305	2|219557016|219557305|STK36/ENSG00000163482/clean|+	.	+
2	219561324	219561761	2|219561324|219561761|STK36/ENSG00000163482/clean|+	.	+
2	219561580	219561761	2|219561580|219561761|STK36/ENSG00000163482/clean|+	.	+
2	219735969	219736206	2|219735969|219736206|WNT6/ENSG00000115596/clean|+	.	+
2	219736541	219738105	2|219736541|219738105|WNT6/ENSG00000115596/clean|+	.	+
22	20127415	20127637	22|20127415|20127637|ZDHHC8/ENSG00000099904/clean|+	.	+
22	20127740	20128139	22|20127740|20128139|ZDHHC8/ENSG00000099904/clean|+	.	+
22	20843322	20846137	22|20843322|20846137|KLHL22/ENSG00000099910/clean|-	.	-
22	20843531	20844054	22|20843531|20844054|KLHL22/ENSG00000099910/clean|-	.	-
22	20843531	20847434	22|20843531|20847434|KLHL22/ENSG00000099910/clean|-	.	-
22	20844139	20845420	22|20844139|20845420|KLHL22/ENSG00000099910/clean|-	.	-
22	21984050	21984139	22|21984050|21984139|YDJC/ENSG00000161179/clean|-	.	-
22	22008456	22012554	22|22008456|22012554|PPIL2/ENSG00000100023/clean|+	.	+
22	22012751	22012931	22|22012751|22012931|PPIL2/ENSG00000100023/clean|+	.	+
22	22012975	22015125	22|22012975|22015125|PPIL2/ENSG00000100023/clean|+	.	+
22	22330559	22336810	22|22330559|22336810|TOP3B/ENSG00000100038/clean|-	.	-
22	22673606	22675936	22|22673606|22675936|BMS1P20/ENSG00000236850/clean|+	.	+
2	223185983	223186073	2|223185983|223186073|AC010980.2/ENSG00000237732/clean|+	.	+
22	23230439	23235876	22|23230439|23235876|IGLL5/ENSG00000254709/clean|+	.	+
22	23230439	23235879	22|23230439|23235879|IGLL5/ENSG00000254709/clean|+	.	+
22	23982610	23994665	22|23982610|23994665|GUSBP11/ENSG00000228315/clean|-	.	-
22	23994763	23995047	22|23994763|23995047|GUSBP11/ENSG00000228315/clean|-	.	-
22	24199178	24199607	22|24199178|24199607|SLC2A11/ENSG00000133460/clean|+	.	+
22	24225056	24225958	22|24225056|24225958|SLC2A11/ENSG00000133460/clean|+	.	+
22	24225056	24226135	22|24225056|24226135|SLC2A11/ENSG00000133460/clean|+	.	+
22	24226060	24226135	22|24226060|24226135|SLC2A11/ENSG00000133460/clean|+	.	+
22	24226211	24226488	22|24226211|24226488|SLC2A11/ENSG00000133460/clean|+	.	+
22	24556374	24558033	22|24556374|24558033|CABIN1/ENSG00000099991/clean|+	.	+
22	25747781	25750562	22|25747781|25750562|LRP5L/ENSG00000100068/clean|-	.	-
22	25747869	25750562	22|25747869|25750562|LRP5L/ENSG00000100068/clean|-	.	-
22	25756190	25757175	22|25756190|25757175|LRP5L/ENSG00000100068/clean|-	.	-
22	25756190	25771779	22|25756190|25771779|LRP5L/ENSG00000100068/clean|-	.	-
22	25757286	25771779	22|25757286|25771779|LRP5L/ENSG00000100068/clean|-	.	-
22	25905309	25906003	22|25905309|25906003|CRYBB2P1/ENSG00000100058/clean|+	.	+
2	227657101	227659704	2|227657101|227659704|IRS1/ENSG00000169047/clean|-	.	-
2	227700803	227702788	2|227700803|227702788|RHBDD1/ENSG00000144468/clean|+	.	+
2	227700803	227704124	2|227700803|227704124|RHBDD1/ENSG00000144468/clean|+	.	+
2	227700915	227702263	2|227700915|227702263|RHBDD1/ENSG00000144468/clean|+	.	+
2	227702486	227702788	2|227702486|227702788|RHBDD1/ENSG00000144468/clean|+	.	+
2	227702486	227704124	2|227702486|227704124|RHBDD1/ENSG00000144468/clean|+	.	+
2	227702554	227704124	2|227702554|227704124|RHBDD1/ENSG00000144468/clean|+	.	+
2	227702870	227704124	2|227702870|227704124|RHBDD1/ENSG00000144468/clean|+	.	+
2	227873020	227875028	2|227873020|227875028|COL4A4/ENSG00000081052/clean|-	.	-
2	228193615	228194321	2|228193615|228194321|MFF/ENSG00000168958/clean|+	.	+
22	29133311	29133903	22|29133311|29133903|CHEK2/ENSG00000183765/clean|-	.	-
22	29684744	29688488	22|29684744|29688488|EWSR1/ENSG00000182944/clean|+	.	+
22	30782748	30783017	22|30782748|30783017|RNF215/ENSG00000099999/clean|-	.	-
22	31283605	31284209	22|31283605|31284209|OSBP2/ENSG00000184792/clean|+	.	+
22	31284327	31285163	22|31284327|31285163|OSBP2/ENSG00000184792/clean|+	.	+
22	31284327	31285166	22|31284327|31285166|OSBP2/ENSG00000184792/clean|+	.	+
22	31285221	31285476	22|31285221|31285476|OSBP2/ENSG00000184792/clean|+	.	+
22	31285221	31285506	22|31285221|31285506|OSBP2/ENSG00000184792/clean|+	.	+
22	31285221	31286714	22|31285221|31286714|OSBP2/ENSG00000184792/clean|+	.	+
22	31285623	31286714	22|31285623|31286714|OSBP2/ENSG00000184792/clean|+	.	+
2	231334167	231334493	2|231334167|231334493|SP100/ENSG00000067066/clean|+	.	+
22	31359320	31363051	22|31359320|31363051|MORC2/ENSG00000133422/clean|-	.	-
22	31481277	31483068	22|31481277|31483068|SMTN/ENSG00000183963/clean|+	.	+
22	32007826	32007984	22|32007826|32007984|SFI1/ENSG00000198089/clean|+	.	+
22	32024196	32024838	22|32024196|32024838|PISD/ENSG00000241878/clean|-	.	-
22	32024196	32026789	22|32024196|32026789|PISD/ENSG00000241878/clean|-	.	-
22	32024967	32025687	22|32024967|32025687|PISD/ENSG00000241878/clean|-	.	-
22	32024967	32025761	22|32024967|32025761|PISD/ENSG00000241878/clean|-	.	-
22	32025870	32026507	22|32025870|32026507|PISD/ENSG00000241878/clean|-	.	-
2	233722165	233733756	2|233722165|233733756|C2orf82/ENSG00000182600/clean|+	.	+
2	234053927	234054807	2|234053927|234054807|INPP5D/ENSG00000168918/clean|+	.	+
2	234054625	234054807	2|234054625|234054807|INPP5D/ENSG00000168918/clean|+	.	+
2	234198620	234198893	2|234198620|234198893|ATG16L1/ENSG00000085978/clean|+	.	+
2	234355442	234356732	2|234355442|234356732|DGKD/ENSG00000077044/clean|+	.	+
2	234758505	234761210	2|234758505|234761210|HJURP/ENSG00000123485/clean|-	.	-
22	35796491	35799510	22|35796491|35799510|MCM5/ENSG00000100297/clean|+	.	+
22	36545233	36552891	22|36545233|36552891|APOL3/ENSG00000128284/clean|-	.	-
22	36552085	36552891	22|36552085|36552891|APOL3/ENSG00000128284/clean|-	.	-
22	36633409	36635181	22|36633409|36635181|APOL2/ENSG00000128335/clean|-	.	-
22	37325849	37326416	22|37325849|37326416|CSF2RB/ENSG00000100368/clean|+	.	+
22	37584516	37586904	22|37584516|37586904|C1QTNF6/ENSG00000133466/clean|-	.	-
22	37586717	37586904	22|37586717|37586904|C1QTNF6/ENSG00000133466/clean|-	.	-
22	37586968	37587711	22|37586968|37587711|C1QTNF6/ENSG00000133466/clean|-	.	-
22	37587777	37591420	22|37587777|37591420|C1QTNF6/ENSG00000133466/clean|-	.	-
22	37880376	37880483	22|37880376|37880483|MFNG/ENSG00000100060/clean|-	.	-
22	38006493	38006583	22|38006493|38006583|GGA1/ENSG00000100083/clean|+	.	+
22	38122510	38129304	22|38122510|38129304|TRIOBP/ENSG00000100106/clean|+	.	+
22	38511688	38512081	22|38511688|38512081|PLA2G6/ENSG00000184381/clean|-	.	-
22	38522456	38522768	22|38522456|38522768|PLA2G6/ENSG00000184381/clean|-	.	-
22	38522456	38525460	22|38522456|38525460|PLA2G6/ENSG00000184381/clean|-	.	-
22	38523465	38524275	22|38523465|38524275|PLA2G6/ENSG00000184381/clean|-	.	-
22	38524437	38525460	22|38524437|38525460|PLA2G6/ENSG00000184381/clean|-	.	-
22	38617753	38618648	22|38617753|38618648|TMEM184B/ENSG00000198792/clean|-	.	-
2	238678635	238680723	2|238678635|238680723|LRRFIP1/ENSG00000124831/clean|+	.	+
22	38731814	38732129	22|38731814|38732129|RP3-449O17.1/ENSG00000244627/clean|-	.	-
22	38739969	38740283	22|38739969|38740283|RP3-449O17.1/ENSG00000244627/clean|-	.	-
22	38740746	38757403	22|38740746|38757403|RP3-449O17.1/ENSG00000244627/clean|-	.	-
22	38743590	38757403	22|38743590|38757403|RP3-449O17.1/ENSG00000244627/clean|-	.	-
22	38747004	38757403	22|38747004|38757403|RP3-449O17.1/ENSG00000244627/clean|-	.	-
22	38885463	38888060	22|38885463|38888060|DDX17/ENSG00000100201/clean|-	.	-
22	38886441	38888060	22|38886441|38888060|DDX17/ENSG00000100201/clean|-	.	-
22	39828668	39832494	22|39828668|39832494|TAB1/ENSG00000100324/clean|+	.	+
2	240898454	240915921	2|240898454|240915921|NDUFA10/ENSG00000130414/clean|-	.	-
2	241419072	241420353	2|241419072|241420353|ANKMY1/ENSG00000144504/clean|-	.	-
2	241465862	241468453	2|241465862|241468453|ANKMY1/ENSG00000144504/clean|-	.	-
2	241534721	241535350	2|241534721|241535350|CAPN10/ENSG00000142330/clean|+	.	+
2	241534721	241535735	2|241534721|241535735|CAPN10/ENSG00000142330/clean|+	.	+
2	241535938	241536097	2|241535938|241536097|CAPN10/ENSG00000142330/clean|+	.	+
22	41681157	41681366	22|41681157|41681366|RANGAP1/ENSG00000100401/clean|-	.	-
2	242066866	242067122	2|242066866|242067122|PASK/ENSG00000115687/clean|-	.	-
22	42282168	42282272	22|42282168|42282272|SREBF2/ENSG00000198911/clean|+	.	+
22	42282312	42287253	22|42282312|42287253|SREBF2/ENSG00000198911/clean|+	.	+
22	42295557	42296023	22|42295557|42296023|SREBF2/ENSG00000198911/clean|+	.	+
22	42322335	42322641	22|42322335|42322641|TNFRSF13C/ENSG00000159958/clean|-	.	-
22	42394884	42397103	22|42394884|42397103|WBP2NL/ENSG00000183066/clean|+	.	+
22	42397703	42398663	22|42397703|42398663|WBP2NL/ENSG00000183066/clean|+	.	+
2	242591427	242592721	2|242591427|242592721|ATG4B/ENSG00000168397/clean|+	.	+
2	242621748	242625221	2|242621748|242625221|DTYMK/ENSG00000168393/clean|-	.	-
22	44391370	44392073	22|44391370|44392073|SAMM50/ENSG00000100347/clean|+	.	+
22	44581752	44582456	22|44581752|44582456|PARVG/ENSG00000138964/clean|+	.	+
22	46202984	46207577	22|46202984|46207577|ATXN10/ENSG00000130638/clean|+	.	+
22	46692828	46693276	22|46692828|46693276|GTSE1/ENSG00000075218/clean|+	.	+
22	46749764	46751340	22|46749764|46751340|TRMU/ENSG00000100416/clean|+	.	+
22	50212031	50214481	22|50212031|50214481|BRD1/ENSG00000100425/clean|-	.	-
22	50691909	50693625	22|50691909|50693625|MAPK12/ENSG00000188130/clean|-	.	-
22	50704089	50704654	22|50704089|50704654|MAPK11/ENSG00000185386/clean|-	.	-
22	50968148	50968332	22|50968148|50968332|TYMP/ENSG00000025708/clean|-	.	-
22	50968160	50968332	22|50968160|50968332|TYMP/ENSG00000025708/clean|-	.	-
22	50968183	50968332	22|50968183|50968332|TYMP/ENSG00000025708/clean|-	.	-
22	50968989	50969140	22|50968989|50969140|ODF3B/ENSG00000177989/clean|-	.	-
22	50969281	50969365	22|50969281|50969365|ODF3B/ENSG00000177989/clean|-	.	-
22	50969724	50969998	22|50969724|50969998|ODF3B/ENSG00000177989/clean|-	.	-
22	50969770	50969998	22|50969770|50969998|ODF3B/ENSG00000177989/clean|-	.	-
22	50970202	50970397	22|50970202|50970397|ODF3B/ENSG00000177989/clean|-	.	-
22	51015022	51015285	22|51015022|51015285|CPT1B/ENSG00000205560/clean|-	.	-
22	51015066	51015285	22|51015066|51015285|CPT1B/ENSG00000205560/clean|-	.	-
22	51018700	51018786	22|51018700|51018786|CHKB/ENSG00000100288/clean|-	.	-
22	51019982	51020177	22|51019982|51020177|CHKB/ENSG00000100288/clean|-	.	-
22	51065188	51065261	22|51065188|51065261|ARSA/ENSG00000100299/clean|-	.	-
22	51065480	51065593	22|51065480|51065593|ARSA/ENSG00000100299/clean|-	.	-
2	25470618	25470905	2|25470618|25470905|DNMT3A/ENSG00000119772/clean|-	.	-
2	25602192	25606704	2|25602192|25606704|DTNB/ENSG00000138101/clean|-	.	-
2	25602192	25608895	2|25602192|25608895|DTNB/ENSG00000138101/clean|-	.	-
2	25602192	25610157	2|25602192|25610157|DTNB/ENSG00000138101/clean|-	.	-
2	25606758	25610157	2|25606758|25610157|DTNB/ENSG00000138101/clean|-	.	-
2	25606758	25611070	2|25606758|25611070|DTNB/ENSG00000138101/clean|-	.	-
2	25655868	25656778	2|25655868|25656778|DTNB/ENSG00000138101/clean|-	.	-
2	256690	260084	2|256690|260084|SH3YL1/ENSG00000035115/clean|-	.	-
2	261130	262200	2|261130|262200|SH3YL1/ENSG00000035115/clean|-	.	-
2	27016761	27023796	2|27016761|27023796|CENPA/ENSG00000115163/clean|+	.	+
2	27260760	27260899	2|27260760|27260899|TMEM214/ENSG00000119777/clean|+	.	+
2	27303820	27304950	2|27303820|27304950|EMILIN1/ENSG00000138080/clean|+	.	+
2	27307876	27308027	2|27307876|27308027|EMILIN1/ENSG00000138080/clean|+	.	+
2	27308165	27308545	2|27308165|27308545|EMILIN1/ENSG00000138080/clean|+	.	+
2	27427799	27428217	2|27427799|27428217|SLC5A6/ENSG00000138074/clean|-	.	-
2	27539053	27539944	2|27539053|27539944|MPV17/ENSG00000115204/clean|-	.	-
2	27806393	27806524	2|27806393|27806524|ZNF512/ENSG00000243943/clean|+	.	+
2	30370957	30378715	2|30370957|30378715|YPEL5/ENSG00000119801/clean|+	.	+
2	32460637	32461315	2|32460637|32461315|NLRC4/ENSG00000091106/clean|-	.	-
2	33706371	33736878	2|33706371|33736878|RASGRP3/ENSG00000152689/clean|+	.	+
2	37468934	37469777	2|37468934|37469777|NDUFAF7/ENSG00000003509/clean|+	.	+
2	38523255	38525285	2|38523255|38525285|ATL2/ENSG00000119787/clean|-	.	-
2	38523732	38523827	2|38523732|38523827|ATL2/ENSG00000119787/clean|-	.	-
2	38523732	38525285	2|38523732|38525285|ATL2/ENSG00000119787/clean|-	.	-
2	38523842	38525285	2|38523842|38525285|ATL2/ENSG00000119787/clean|-	.	-
2	39278428	39281754	2|39278428|39281754|SOS1/ENSG00000115904/clean|-	.	-
2	39347601	39348143	2|39347601|39348143|SOS1/ENSG00000115904/clean|-	.	-
2	42994817	42994999	2|42994817|42994999|HAAO/ENSG00000162882/clean|-	.	-
2	47399598	47403374	2|47399598|47403374|CALM2/ENSG00000143933/clean|-	.	-
2	47399598	47403415	2|47399598|47403415|CALM2/ENSG00000143933/clean|-	.	-
2	48757355	48757851	2|48757355|48757851|STON1/ENSG00000243244/clean|+	.	+
2	53984075	53990618	2|53984075|53990618|GPR75-ASB3/ENSG00000115239/clean|-	.	-
2	54082002	54086964	2|54082002|54086964|GPR75/ENSG00000119737/clean|-	.	-
2	55445134	55449370	2|55445134|55449370|CLHC1/ENSG00000162994/clean|-	.	-
2	55445736	55449370	2|55445736|55449370|CLHC1/ENSG00000162994/clean|-	.	-
2	61169568	61172143	2|61169568|61172143|PUS10/ENSG00000162927/clean|-	.	-
2	61317829	61319598	2|61317829|61319598|KIAA1841/ENSG00000162929/clean|+	.	+
2	61345251	61348319	2|61345251|61348319|KIAA1841/ENSG00000162929/clean|+	.	+
2	70451761	70454866	2|70451761|70454866|TIA1/ENSG00000116001/clean|-	.	-
2	70454923	70456190	2|70454923|70456190|TIA1/ENSG00000116001/clean|-	.	-
2	70454954	70456190	2|70454954|70456190|TIA1/ENSG00000116001/clean|-	.	-
2	71337252	71337892	2|71337252|71337892|MCEE/ENSG00000124370/clean|-	.	-
2	71337988	71343902	2|71337988|71343902|MCEE/ENSG00000124370/clean|-	.	-
2	71344024	71344648	2|71344024|71344648|MCEE/ENSG00000124370/clean|-	.	-
2	71344717	71345477	2|71344717|71345477|MCEE/ENSG00000124370/clean|-	.	-
2	71601191	71601959	2|71601191|71601959|ZNF638/ENSG00000075292/clean|+	.	+
2	73492768	73493020	2|73492768|73493020|FBXO41/ENSG00000163013/clean|-	.	-
2	73493094	73493584	2|73493094|73493584|FBXO41/ENSG00000163013/clean|-	.	-
2	73496848	73497950	2|73496848|73497950|FBXO41/ENSG00000163013/clean|-	.	-
2	73498638	73499314	2|73498638|73499314|FBXO41/ENSG00000163013/clean|-	.	-
2	74477644	74479305	2|74477644|74479305|SLC4A5/ENSG00000188687/clean|-	.	-
2	74701929	74702042	2|74701929|74702042|CCDC142/ENSG00000135637/clean|-	.	-
2	74708665	74708943	2|74708665|74708943|CCDC142/ENSG00000135637/clean|-	.	-
2	74750345	74750436	2|74750345|74750436|DQX1/ENSG00000144045/clean|-	.	-
2	85571451	85571753	2|85571451|85571753|RETSAT/ENSG00000042445/clean|-	.	-
2	86354428	86355063	2|86354428|86355063|PTCD3/ENSG00000132300/clean|+	.	+
2	8865729	8867016	2|8865729|8867016|KIDINS220/ENSG00000134313/clean|-	.	-
2	95819004	95823095	2|95819004|95823095|ZNF514/ENSG00000144026/clean|-	.	-
2	95823184	95824604	2|95823184|95824604|ZNF514/ENSG00000144026/clean|-	.	-
2	9615346	9618382	2|9615346|9618382|IAH1/ENSG00000134330/clean|+	.	+
2	96192967	96194965	2|96192967|96194965|AC009237.8/ENSG00000229689/clean|+	.	+
2	97215542	97215924	2|97215542|97215924|ARID5A/ENSG00000196843/clean|+	.	+
2	97533663	97534152	2|97533663|97534152|SEMA4C/ENSG00000168758/clean|-	.	-
2	98262854	98262979	2|98262854|98262979|COX5B/ENSG00000135940/clean|+	.	+
2	98275106	98275341	2|98275106|98275341|ACTR1B/ENSG00000115073/clean|-	.	-
2	99185471	99185620	2|99185471|99185620|INPP4A/ENSG00000040933/clean|+	.	+
2	99185875	99186045	2|99185875|99186045|INPP4A/ENSG00000040933/clean|+	.	+
2	99720581	99721821	2|99720581|99721821|TSGA10/ENSG00000135951/clean|-	.	-
2	99733709	99734006	2|99733709|99734006|TSGA10/ENSG00000135951/clean|-	.	-
3	10057210	10065213	3|10057210|10065213|CIDECP/ENSG00000186162/clean|-	.	-
3	101051706	101056352	3|101051706|101056352|SENP7/ENSG00000138468/clean|-	.	-
3	101574746	101575916	3|101574746|101575916|NFKBIZ/ENSG00000144802/clean|+	.	+
3	101574746	101576135	3|101574746|101576135|NFKBIZ/ENSG00000144802/clean|+	.	+
3	10361000	10362294	3|10361000|10362294|SEC13/ENSG00000157020/clean|-	.	-
3	107768498	107769424	3|107768498|107769424|CD47/ENSG00000196776/clean|-	.	-
3	108409750	108412206	3|108409750|108412206|DZIP3/ENSG00000198919/clean|+	.	+
3	111432975	111451465	3|111432975|111451465|PLCXD2/ENSG00000240891/clean|+	.	+
3	113012885	113013533	3|113012885|113013533|WDR52/ENSG00000206530/clean|-	.	-
3	113049515	113052252	3|113049515|113052252|WDR52/ENSG00000206530/clean|-	.	-
3	113440663	113442827	3|113440663|113442827|NAA50/ENSG00000121579/clean|-	.	-
3	113673257	113675185	3|113673257|113675185|ZDHHC23/ENSG00000184307/clean|+	.	+
3	119155825	119156601	3|119155825|119156601|TMEM39A/ENSG00000176142/clean|-	.	-
3	119529041	119530385	3|119529041|119530385|NR1I2/ENSG00000144852/clean|+	.	+
3	119530573	119531532	3|119530573|119531532|NR1I2/ENSG00000144852/clean|+	.	+
3	119530573	119531643	3|119530573|119531643|NR1I2/ENSG00000144852/clean|+	.	+
3	121375113	121376048	3|121375113|121376048|HCLS1/ENSG00000180353/clean|-	.	-
3	121555103	121555491	3|121555103|121555491|EAF2/ENSG00000145088/clean|+	.	+
3	121555641	121556270	3|121555641|121556270|EAF2/ENSG00000145088/clean|+	.	+
3	121613428	121615252	3|121613428|121615252|SLC15A2/ENSG00000163406/clean|+	.	+
3	121614219	121615252	3|121614219|121615252|SLC15A2/ENSG00000163406/clean|+	.	+
3	121634540	121641066	3|121634540|121641066|SLC15A2/ENSG00000163406/clean|+	.	+
3	121641149	121641621	3|121641149|121641621|SLC15A2/ENSG00000163406/clean|+	.	+
3	121643230	121643791	3|121643230|121643791|SLC15A2/ENSG00000163406/clean|+	.	+
3	121643880	121646604	3|121643880|121646604|SLC15A2/ENSG00000163406/clean|+	.	+
3	121648195	121649686	3|121648195|121649686|SLC15A2/ENSG00000163406/clean|+	.	+
3	121649797	121650485	3|121649797|121650485|SLC15A2/ENSG00000163406/clean|+	.	+
3	121658342	121659230	3|121658342|121659230|SLC15A2/ENSG00000163406/clean|+	.	+
3	121659335	121659677	3|121659335|121659677|SLC15A2/ENSG00000163406/clean|+	.	+
3	121707255	121711996	3|121707255|121711996|ILDR1/ENSG00000145103/clean|-	.	-
3	122084480	122085299	3|122084480|122085299|CCDC58/ENSG00000160124/clean|-	.	-
3	122329577	122331887	3|122329577|122331887|PARP15/ENSG00000173200/clean|+	.	+
3	122329577	122335932	3|122329577|122335932|PARP15/ENSG00000173200/clean|+	.	+
3	122332115	122334132	3|122332115|122334132|PARP15/ENSG00000173200/clean|+	.	+
3	122332115	122334625	3|122332115|122334625|PARP15/ENSG00000173200/clean|+	.	+
3	122920981	122923562	3|122920981|122923562|SEC22A/ENSG00000121542/clean|+	.	+
3	122921025	122923562	3|122921025|122923562|SEC22A/ENSG00000121542/clean|+	.	+
3	123667979	123671441	3|123667979|123671441|CCDC14/ENSG00000175455/clean|-	.	-
3	124802893	124826320	3|124802893|124826320|SLC12A8/ENSG00000221955/clean|-	.	-
3	126160789	126178495	3|126160789|126178495|ZXDC/ENSG00000070476/clean|-	.	-
3	126178580	126180377	3|126178580|126180377|ZXDC/ENSG00000070476/clean|-	.	-
3	128525318	128526393	3|128525318|128526393|RAB7A/ENSG00000075785/clean|+	.	+
3	128984625	128991190	3|128984625|128991190|COPG1/ENSG00000181789/clean|+	.	+
3	12940933	12944272	3|12940933|12944272|IQSEC1/ENSG00000144711/clean|-	.	-
3	130573113	130574724	3|130573113|130574724|ATP2C1/ENSG00000017260/clean|+	.	+
3	132435753	132437837	3|132435753|132437837|NPHP3/ENSG00000113971/clean|-	.	-
[truncated: 789 more rows]
